# Supplementary material for: ATP6V0A1 encoding the a1-subunit of the V0 domain of vacuolar H+-ATPases is essential for brain development in humans and mice
Source: Nat Commun. 2021 Apr 8;12:2107. doi: 10.1038/s41467-021-22389-5 (PMC8032687; doi:10.1038/s41467-021-22389-5)
Supplement: Supplementary file 6 — Source Data [file 41467_2021_22389_MOESM6_ESM.xlsx]

## Sheet: Figure 3
	Fig.3b, the pH of ATP6V0A1-3xHA wild-type and mutants (Prism7 software)
	440nm/535nm ratio (X axis)	pH (Y axis)
	1.15252	3.7
	1.25943	4.5
	1.46244	5.5
	1.56855	6.5
	WT	A512P	N534D	R741Q
	6.38345	6.99157	6.95748	6.8328
	6.3122	7.35441	6.78854	6.84366
	6.04624	6.93278	6.79271	6.89673
	6.28708	6.71507	6.77217	6.68584
	5.92777	6.24691	6.30303	6.15606
	5.77073	6.18179	6.13115	6.43559
	Fig.3d, LysoTrackwer of HA-ATP6V0A1 wild-type and mutants (Prism7 software)
	N2A	WT	A512P	N534D	R741Q
	1.05	1.22	0.14	0.57	0.13
	0.83	0.7	0.36	0.57	0.32
	0.68	0.81	0.63	0.42	0.55
	1.17	0.85	0.38	0.75	0.42
	1.27	0.85	0.26	0.9	0.35

## Sheet: Figure 4
	Fig.4d, Calbindin/NeuN/DAPI positive cell count (Prism7 software)
						WT									Homop
	Calbindin	15	17	25	15	14	24	23	21	19	16	16	10	12	6	7	6	18	10
						WT									Homo
	Cal/NeuN	2.81	2.81	4.19	2.82	2.14	4.03	4.01	3.69	3.84	3.05	3.99	2.2	2.18	1.02	1.19	0.95	3.05	1.55
	Cal/DAPI	2.65	2.5	3.92	2.26	1.89	3.48	3.63	3.14	2.91	2.2	2.16	1.24	1.62	0.74	0.97	0.78	2.64	1.2
	Fig.4f, EGL, ML, IGL, WM proportion of cerebelum (Prism7 software)
					WT								Homo
	EGL	11.62	11.77	15.23	13.31	15.26	12.23	13.94		15.73	19.92	18.1	19.74	18.04	20.12	19.43	19.84
	ML	40.69	49.55	38.49	46.46	37.22	47.98	39.4		31.38	32.3	28.22	31.04	28.1	31.05	25.39	30.94
	IGL	44.61	37.16	43.48	39	44.51	38.06	43.89		50.3	44.07	50.97	45.81	50.94	45.44	52.35	45.89
	WM	3.07	1.52	2.8	1.23	3.01	1.74	2.77		2.59	3.7	2.71	3.41	2.92	3.39	2.82	3.33
	Fig.4g, Atp6v0a1&Atp6v1a immmnoblotting
												Left, 2019.3.14
												Right, 2019.3.15
												Left, 2019.2.27
												Midl, 2019.2.27
												Right, 2019.2.19
												Left, 2020.2.4
												Midl, 2020.2.5
												Right, 2019.2.20
	Fig.4 h, Atp6v0a1/GAPDH ratio (Prism7 software)
			WT			Homo
	CTX	1.228	1.073	0.699	0.52	0.37	0.41
	Hip	1.158	0.879	0.963	0.37	0.43	0.46
	CB	0.502	1.407	1.092	0.21	0.24	0.28
	Fig.4 i, Atp6v1a/GAPDH ratio (Prism7 software)
			WT				Homo
	CTX	0.944878	1.11635	0.938775		0.84259	0.789246	0.375003
	Hip	0.787951	1.20059	1.01146		1.41202	0.997398	0.810971
	CB	0.851539	1.17941	0.969052		0.526867	0.632699	0.419644

## Sheet: Figure 5
	Fig.5b, Synapse dencity of Massy fiber in hippocampus and molecular layer in cerebellum
						WT														Homo
	Hip-MF	1.59161	0.805476	0.852819	0.913241	0.829796	1.00706						Hip-MF	0.420249	0.283084	0.548874	0.592434	0.188831	0.828279
	CB	0.899189	0.371719	0.33078	1.49572	1.8344	0.92291	1.42989	1.13078	1.13078	0.453829		CB	0.0575006	0.152758	0.1769	0.0727062	0.263595	0.118276	0.0658753	0.511189	0.191029	0.0328441	0.839396	0.205627	0.240295	0.129458

## Sheet: Figure 6
	Fig.6b, TUNEL positive cell count (Prism7 software)
								WT																				Homo
	CTX	0.1706	0.2372	0.1656	1.0031	0.082	1.7625	0.1003	0.0974											9.9017	6.5993	4.9928	6.74	2.9037	6.1033	3.4056	4.0471
	DG	0.8383	0.641	0.3375	0.2639	0	0.1255	0.4612	1.3381	0.3527	0.8946	0.5381	0.6048	1.8237	2.9268	1.3986	2.4248	0.7209	0.9883	16.4755	11.8527	7.3093	4.7179	7.2264	2.0853	4.5055	6.1503	3.1934	10.9969	4.7809	4.3391	4.1825	5.0817	4.4037	3.0146	1.7431	1.5343
	CA3	1.7544	0.7463	1.0905	0.8715	0	1.2621	1.87	1.2452	1.1029	1.824	1.2548	2.8511	4.264	3.3797	0.7667	0.9165			7.6613	10.0259	8.0268	9.0909	5.75	9.3234	9.9913	13.709	11.1913	12.0492	4.3789	3.2494	9.8503	9.8243	8.3675	5.3105
	Fig.6d, CathepsinD&FAPDH immunoblotting
		2020.2.25			2020.2.25						2020.2.27					2020.3.25				2020.3.26
	Fig.6e, CathepsinD&FAPDH ratio (Prism7 software)
			WT				Homo
	CTX	1.0053	1.07768	0.917026		0.742267	0.796886	0.678895
	Hip	0.86002	1.26865	0.871332		0.4673	0.478145	0.467508
	CB	1.1269	0.787518	1.08558		0.735368	0.427207	0.707052

## Sheet: Figure 7
	Fig.7c, LC3 immunoblotting
		2020.2.20					2020.2.22					2020.3.23		2020.3.24
	Fig.7d, LC3-II/LC3-I ratio (Prism7 software)
			WT				Homo
	CTX,II/I	0.537967	1.45987	1.00216		1.68157	2.6695	2.06206
	Hip,II/I	0.79576	0.719542	1.4847		0.933306	0.779729	0.965359
	CB,II/I	0.816825	0.918849	1.26433		0.999704	1.07253	1.02799
	Fig.7e, LC3-II/b-actin ratio (Prism7 software)
			WT				Homo
	CTX,II/b-actin	0.579183	1.41819	1.00263		1.71383	2.90459	2.1118
	Hip,II/b-actin	1.27661	1.21567	0.507719		0.893214	0.808871	0.709888
	CB,II/b-actin	1.27728	0.999559	0.723162		0.917928	0.769144	0.969146

## Sheet: Figure 8
	Fig.8c, p-mTor/mTor, pS6/S6 immunoblotting
		2019.12.26					2019.12.27					2020.3.25		2020.3.26
		2020.2.20					2020.2.21
												2019.3.25		2019.3.26
	Fig.8d, p-mTor/mTor ratio (Prism7 software)
			WT				Homo
	CTX	0.925408	1.35339	0.721206		0.953882	1.1647	0.728227
	Hip	1.06468	1.06339	0.871931		0.977943	0.964676	0.875351
	CB	1.02526	1.00521	0.969535		1.00514	1.07076	1.08381
	Fig.8e, pS6/S6 ratio (Prism7 software)
			WT				Homo
	CTX	0.989796	1.01898	0.991224		0.459028	0.717516	0.854451
	Hip	1.03943	1.00796	0.952609		0.416368	0.545037	0.508716
	CB	0.811002	1.12364	1.06536		0.583864	0.646985	0.567451

## Sheet: Figure 9
Figure 9b	Mean mEPSC amplitude (pA)						Figure 9c	mEPSC frequency (events/min)						mEPSC amplitude all events (pA)			Figure 9d	WT		A512P							Figure 9e	WT			A512P								Figure 9f	Ranked amplitude (pA)							mEPSC interevent interval all events (ms)
	WT	A512P						WT	A512P					WT	A512P		histogram	bin center (pA)	count	bin center (pA)	count						cumulative	bin center (pA)	count	norm	bin center (pA)	count	norm						sorted	WT	A512P						WT	A512P
	24.5673	20.2246						459.667	269.75					33.2683	16.6328		bin width	9.75	1	9.25	1						bin width	9.85	1	5e-05	9.45	1	5e-05							9.87024	9.41427						61.56	296.56
	18.9944	17.1882						236	205.2					17.0697	23.0943		0.5 pA	10.25	5	9.75	5						0.1 pA	9.95	1	5e-05	9.55	1	5e-05							10.3041	9.79138						131.04	30.2
	18.5476	17.9433						795.5	209.2					18.2375	22.697			10.75	17	10.25	15							10.05	1	5e-05	9.65	1	5e-05							10.3674	9.90967						266.12	73.44
	23.3932	24.8568						136.5	280.75					16.0744	21.4664			11.25	35	10.75	32							10.15	1	5e-05	9.75	2	0.0001							10.4237	9.91932						173.2	400.04
	23.6377	16.7644						652.5	449.667					17.8185	29.6752			11.75	54	11.25	69							10.25	1	5e-05	9.85	2	0.0001							10.4376	9.94492						137.36	13.16
	18.3286	18.6981						780.5	91.6667					24.0627	16.7076			12.25	136	11.75	103							10.35	3	0.00015	9.95	6	0.0003							10.4444	9.94559						55.68	23.96
	28.6302	17.3171						3141	346					22.4934	18.2933			12.75	175	12.25	184							10.45	6	0.0003	10.05	6	0.0003							10.6468	10.2162						169.76	9.28002
	29.7173	18.7813						811	619					18.8107	27.4127			13.25	252	12.75	220							10.55	6	0.0003	10.15	6	0.0003							10.665	10.2201						72.9201	31
	27.1396	27.1708						487	418.667					18.432	21.6542			13.75	315	13.25	334							10.65	10	0.0005	10.25	13	0.00065							10.6726	10.2282						65.4399	389.64
	34.1811	29.9786						4218	2680					33.5192	16.2306			14.25	371	13.75	379							10.75	15	0.00075	10.35	15	0.00075							10.6942	10.245						109.44	16.8001
	17.8309	22.5961						134.5	430.667					20.0196	22.864			14.75	463	14.25	506							10.85	19	0.00095	10.45	21	0.00105							10.712	10.2711						19.1201	117.96
	17.8021	32.8737						233.8	1074					29.6775	17.1876			15.25	546	14.75	524							10.95	23	0.00115	10.55	32	0.0016							10.7166	10.2866						16.6399	84.2399
	25.1372	24.0849						1041	164.714					16.7999	23.1353			15.75	581	15.25	616							11.05	24	0.0012	10.65	37	0.00185							10.7326	10.2881						5.32004	844.68
	40.625	26.8735						288.75	201.2					13.1996	29.2166			16.25	635	15.75	670							11.15	30	0.0015	10.75	41	0.00205							10.7712	10.3355						100.32	246.52
	33.1606	21.0873						155	96.3636					22.9347	26.8731			16.75	664	16.25	745							11.25	37	0.00185	10.85	46	0.0023							10.7753	10.3972						306.52	61.6803
	24.0822	21.8789						181.667	102.7					33.4464	21.585			17.25	695	16.75	753							11.35	39	0.00195	10.95	53	0.00265							10.8148	10.4147						63.5601	380
	23.2529	23.9031						151.857	324					16.8995	38.5087			17.75	664	17.25	782							11.45	58	0.0029	11.05	68	0.0034							10.8397	10.4388						28.24	235.52
	53.9235	17.4048						723.5	336.5					21.1356	20.7341			18.25	660	17.75	807							11.55	64	0.0032	11.15	81	0.00405							10.8648	10.4765						156.12	281.88
	20.5328	20.8871						263.5	353.333					37.3416	22.4037			18.75	643	18.25	866							11.65	75	0.00375	11.25	92	0.0046							10.8938	10.4842						127.64	7.67992
	18.6884	25.1123						533.333	555					17.3112	22.2407			19.25	654	18.75	762							11.75	86	0.0043	11.35	104	0.0052							10.9109	10.4988						79.1603	151.08
														37.6192	21.6028			19.75	652	19.25	730							11.85	92	0.0046	11.45	122	0.0061							10.926	10.4996						150.76	336.36
mean	26.1086	22.2812					mean	771.229	460.419					29.7536	20.7729			20.25	609	19.75	830							11.95	112	0.0056	11.55	144	0.0072							10.9696	10.5012						222.88	34.6798
s.e.m.	2.01362	1.01766					s.e.m.	233.999	127.18					27.7463	20.2036			20.75	560	20.25	721							12.05	135	0.00675	11.65	174	0.0087							10.9946	10.5124						12.4001	644.68
n	20	20					n	20	20					14.0177	19.652			21.25	556	20.75	687							12.15	164	0.0082	11.75	194	0.0097							11.022	10.5167						109.92	165.36
														20.7849	20.0775			21.75	527	21.25	580							12.25	186	0.0093	11.85	207	0.01035							11.1149	10.5285						39.52	172.84
														20.056	21.8241			22.25	531	21.75	597							12.35	210	0.0105	11.95	225	0.01125							11.1436	10.5364						87.44	354.48
														29.4252	15.7026			22.75	473	22.25	540							12.45	248	0.0124	12.05	259	0.01295							11.172	10.5393						260.84	3.67959
														19.7332	20.5663			23.25	456	22.75	512							12.55	279	0.01395	12.15	289	0.01445							11.188	10.5504						441	65.2004
														71.2484	21.8916			23.75	425	23.25	467							12.65	312	0.0156	12.25	321	0.01605							11.1947	10.5875						147.36	2.51992
														12.5275	18.3008			24.25	359	23.75	418							12.75	350	0.0175	12.35	359	0.01795							11.1981	10.5877						23.7199	155.6
														39.1627	18.1213			24.75	379	24.25	349							12.85	388	0.0194	12.45	409	0.02045							11.23	10.5893						107.52	389.36
														18.2164	16.0714			25.25	319	24.75	371							12.95	423	0.02115	12.55	434	0.0217							11.2326	10.5975						353.16	291.88
														38.9487	22.1744			25.75	307	25.25	361							13.05	470	0.0235	12.65	474	0.0237							11.244	10.6068						77	9.91994
														29.3219	17.8109			26.25	268	25.75	302							13.15	517	0.02585	12.75	522	0.0261							11.2609	10.6087						240.32	343.72
														39.7204	25.2707			26.75	271	26.25	269							13.25	567	0.02835	12.85	571	0.02855							11.2759	10.623						380.56	22.3197
														64.5871	20.9371			27.25	268	26.75	272							13.35	612	0.0306	12.95	629	0.03145							11.2896	10.6343						27.52	11.6803
														20.5965	27.1538			27.75	235	27.25	247							13.45	675	0.03375	13.05	694	0.0347							11.2985	10.6617						171.32	49.7598
														20.6826	40.2113			28.25	221	27.75	222							13.55	722	0.0361	13.15	759	0.03795							11.3015	10.7012						5.40054	16.3602
														12.5408	19.8083			28.75	220	28.25	197							13.65	783	0.03915	13.25	832	0.0416							11.3547	10.7214						39.8397	2.35987
														31.8286	21.5923			29.25	188	28.75	180							13.75	850	0.0425	13.35	902	0.0451							11.4028	10.7368						57.4399	293.56
														24.5812	24.8379			29.75	161	29.25	177							13.85	917	0.04585	13.45	963	0.04815							11.425	10.7905						130.24	23.7597
														13.9579	21.6622			30.25	190	29.75	135							13.95	990	0.0495	13.55	1031	0.05155							11.4319	10.8141						306.44	188.48
														41.5133	16.8991			30.75	154	30.25	142							14.05	1070	0.0535	13.65	1101	0.05505							11.432	10.8409						31.56	618.6
														32.7561	20.3634			31.25	145	30.75	137							14.15	1121	0.05605	13.75	1186	0.0593							11.4325	10.8681						47.5998	169.68
														18.2922	15.4798			31.75	127	31.25	135							14.25	1188	0.0594	13.85	1268	0.0634							11.4366	10.8814						39.16	534.119
														24.5333	24.6826			32.25	146	31.75	94							14.35	1282	0.0641	13.95	1342	0.0671							11.4369	10.8993						586.68	717.721
														14.322	31.3736			32.75	150	32.25	118							14.45	1361	0.06805	14.05	1446	0.0723							11.4484	10.9002						39.3999	43.1995
														18.3599	15.2384			33.25	135	32.75	107							14.55	1447	0.07235	14.15	1543	0.07715							11.4503	10.9434						67.5199	7.64055
														16.9745	20.3304			33.75	124	33.25	69							14.65	1538	0.0769	14.25	1644	0.0822							11.4541	10.9539						73.52	24.6794
														12.0852	23.434			34.25	98	33.75	76							14.75	1634	0.0817	14.35	1740	0.087							11.4545	10.9636						111.04	4.63987
														25.0282	24.9954			34.75	128	34.25	81							14.85	1716	0.0858	14.45	1848	0.0924							11.4603	10.9881						12.1597	503.28
														12.7571	19.7835			35.25	98	34.75	78							14.95	1824	0.0912	14.55	1938	0.0969							11.4605	10.9959						101.12	120.8
														22.0755	18.0989			35.75	99	35.25	60							15.05	1942	0.0971	14.65	2036	0.1018							11.4645	10.9998						20.6	746.801
														25.5941	19.0492			36.25	105	35.75	62							15.15	2052	0.1026	14.75	2168	0.1084							11.4844	11.0086						55.1202	159.439
														16.6496	20.7921			36.75	76	36.25	51							15.25	2156	0.1078	14.85	2269	0.11345							11.4876	11.0179						62.4	385.08
														59.9113	16.0754			37.25	91	36.75	56							15.35	2256	0.1128	14.95	2373	0.11865							11.4883	11.0201						487.76	597.48
														30.7675	26.3176			37.75	90	37.25	60							15.45	2370	0.1185	15.05	2476	0.1238							11.4893	11.0282						45.5999	7.71977
														23.5653	16.3755			38.25	92	37.75	52							15.55	2476	0.1238	15.15	2594	0.1297							11.4999	11.0291						90.6802	12.4796
														16.9471	18.3933			38.75	72	38.25	38							15.65	2597	0.12985	15.25	2727	0.13635							11.5288	11.0349						93.6402	2414.56
														15.0192	22.3895			39.25	56	38.75	55							15.75	2697	0.13485	15.35	2866	0.1433							11.5442	11.0419						149	80.2001
														32.9832	22.3237			39.75	68	39.25	46							15.85	2823	0.14115	15.45	2988	0.1494							11.5548	11.046						59.4399	44.0001
														18.2891	26.9236			40.25	67	39.75	44							15.95	2951	0.14755	15.55	3120	0.156							11.5617	11.0485						45.5199	5.71988
														30.3532	20.5685			40.75	62	40.25	55							16.05	3055	0.15275	15.65	3243	0.16215							11.5722	11.0647						6.60012	515.16
														13.8071	20.4497			41.25	59	40.75	35							16.15	3178	0.1589	15.75	3375	0.16875							11.5839	11.0794						266.6	38.9202
														25.5818	15.591			41.75	47	41.25	37							16.25	3313	0.16565	15.85	3520	0.176							11.6049	11.0799						16.7598	569.96
														17.9522	20.7124			42.25	56	41.75	37							16.35	3453	0.17265	15.95	3658	0.1829							11.6282	11.081						8.2003	316.2
														14.3801	19.4599			42.75	61	42.25	24							16.45	3586	0.1793	16.05	3801	0.19005							11.6402	11.0885						2.43923	684.879
														22.5601	22.2357			43.25	51	42.75	25							16.55	3691	0.18455	16.15	3937	0.19685							11.6436	11.0974						112	797.76
														33.841	17.9682			43.75	63	43.25	30							16.65	3833	0.19165	16.25	4081	0.20405							11.647	11.1155						168.601	794.801
														15.2236	17.824			44.25	52	43.75	23							16.75	3970	0.1985	16.35	4221	0.21105							11.6516	11.1303						593.239	344.48
														26.0637	19.9787			44.75	51	44.25	21							16.85	4106	0.2053	16.45	4403	0.22015							11.6567	11.1368						20.0398	92.9592
														30.564	20.0331			45.25	43	44.75	21							16.95	4250	0.2125	16.55	4551	0.22755							11.666	11.1442						86.1601	359.961
														20.7434	24.5094			45.75	43	45.25	21							17.05	4375	0.21875	16.65	4710	0.2355							11.679	11.1533						469.84	183.641
														32.0021	20.1012			46.25	40	45.75	22							17.15	4521	0.22605	16.75	4844	0.2422							11.6801	11.1615						41.3605	251.4
														18.8914	24.726			46.75	47	46.25	31							17.25	4665	0.23325	16.85	4993	0.24965							11.6974	11.1772						363.84	11.0391
														16.0951	16.3106			47.25	23	46.75	21							17.35	4791	0.23955	16.95	5156	0.2578							11.7068	11.1829						195.601	432.762
														35.1992	22.6732			47.75	36	47.25	24							17.45	4945	0.24725	17.05	5335	0.26675							11.7092	11.1868						21.9597	7.199
														18.5559	18.9899			48.25	37	47.75	20							17.55	5073	0.25365	17.15	5508	0.2754							11.7172	11.1906						298.279	299.721
														36.2515	18.3372			48.75	36	48.25	15							17.65	5217	0.26085	17.25	5649	0.28245							11.7357	11.1943						9.87966	317.119
														16.5488	23.679			49.25	32	48.75	13							17.75	5346	0.2673	17.35	5791	0.28955							11.7439	11.1962						9.6008	8.12105
														18.2683	17.1057			49.75	38	49.25	23							17.85	5467	0.27335	17.45	5938	0.2969							11.7457	11.1999						193.84	204.078
														19.2702	21.5063			50.25	40	49.75	27							17.95	5609	0.28045	17.55	6079	0.30395							11.7526	11.2009						8.3604	68.5213
														18.3766	16.8433			50.75	46	50.25	11							18.05	5741	0.28705	17.65	6248	0.3124							11.7757	11.2029						446.399	23.9591
														30.0697	19.123			51.25	32	50.75	16							18.15	5882	0.2941	17.75	6408	0.3204							11.7846	11.2176						55.3206	1232.2
														16.9662	17.7116			51.75	24	51.25	7							18.25	6027	0.30135	17.85	6562	0.3281							11.7897	11.2355						361.76	1041.32
														20.2808	20.9694			52.25	17	51.75	13							18.35	6147	0.30735	17.95	6745	0.33725							11.7916	11.2524						28.5604	1474.92
														16.9023	25.3121			52.75	29	52.25	23							18.45	6269	0.31345	18.05	6906	0.3453							11.8085	11.256						169.679	271.639
														20.863	18.5318			53.25	28	52.75	11							18.55	6400	0.32	18.15	7082	0.3541							11.817	11.2654						93.5209	32.4396
														20.8643	23.8635			53.75	29	53.25	14							18.65	6519	0.32595	18.25	7261	0.36305							11.8563	11.2736						4.83967	565.441
														14.1373	27.2437			54.25	32	53.75	8							18.75	6658	0.3329	18.35	7423	0.37115							11.8709	11.2738						125.44	222.119
														15.7027	19.0149			54.75	28	54.25	8							18.85	6789	0.33945	18.45	7611	0.38055							11.8823	11.292						22.3194	54.4002
														23.8928	16.2958			55.25	19	54.75	11							18.95	6912	0.3456	18.55	7756	0.3878							11.8872	11.293						147.88	23.0392
														13.7266	19.8425			55.75	21	55.25	7							19.05	7021	0.35105	18.65	7913	0.39565							11.9127	11.3157						2.44024	379.041
														14.4803	15.4027			56.25	15	55.75	9							19.15	7167	0.35835	18.75	8049	0.40245							11.9142	11.3161						108.32	796.481
														37.2541	24.5383			56.75	26	56.25	9							19.25	7302	0.3651	18.85	8208	0.4104							11.92	11.3208						476.6	201.52
														17.7586	16.9433			57.25	21	56.75	9							19.35	7450	0.3725	18.95	8373	0.41865							11.9242	11.3214						29.9998	14.8006
														32.0278	25.5682			57.75	28	57.25	8							19.45	7566	0.3783	19.05	8518	0.4259							11.9271	11.3294						348.52	15.7188
														23.5324	17.5681			58.25	27	57.75	14							19.55	7701	0.38505	19.15	8673	0.43365							11.9392	11.3382						46.96	44.7205
														21.7221	18.2709			58.75	15	58.25	4							19.65	7831	0.39155	19.25	8817	0.44085							11.9393	11.3528						9.20008	870.959
														14.8074	15.578			59.25	18	58.75	11							19.75	7979	0.39895	19.35	8963	0.44815							11.94	11.3629						520.639	53.6016
														23.0239	17.4996			59.75	19	59.25	9							19.85	8103	0.40515	19.45	9103	0.45515							11.9494	11.3683						257.641	45.0393
														22.7563	22.9055			60.25	21	59.75	4							19.95	8218	0.4109	19.55	9246	0.4623							11.9509	11.3778						227.72	129.801
														33.1608	19.811			60.75	23	60.25	7							20.05	8346	0.4173	19.65	9411	0.47055							11.9549	11.3885						219.56	442.84
														20.5866	16.9801			61.25	18	60.75	6							20.15	8468	0.4234	19.75	9575	0.47875							11.957	11.3953						224.801	168.519
														24.9362	19.3697			61.75	15	61.25	6							20.25	8595	0.42975	19.85	9761	0.48805							11.9583	11.4063						56.96	42.5607
														19.9122	19.6975			62.25	18	61.75	5							20.35	8709	0.43545	19.95	9933	0.49665							11.9615	11.4115						24.4394	1442.16
														18.6139	28.376			62.75	12	62.25	6							20.45	8827	0.44135	20.05	10075	0.50375							11.9637	11.4161						49.5606	1089.16
														17.2968	16.588			63.25	11	62.75	4							20.55	8947	0.44735	20.15	10236	0.5118							11.9769	11.4272						103.72	102.238
														29.0568	19.8061			63.75	12	63.25	2							20.65	9054	0.4527	20.25	10380	0.519							11.9869	11.4313						52.7599	756.442
														43.8876	18.7858			64.25	8	63.75	2							20.75	9167	0.45835	20.35	10514	0.5257							11.9899	11.4321						38.5204	729.281
														36.142	17.7319			64.75	16	64.25	13							20.85	9277	0.46385	20.45	10654	0.5327							11.9919	11.4395						39.9997	463
														23.5235	26.9151			65.25	11	64.75	7							20.95	9387	0.46935	20.55	10773	0.53865							11.992	11.44						65.0803	190.598
														17.6145	18.7195			65.75	13	65.25	4							21.05	9495	0.47475	20.65	10929	0.54645							12.0052	11.4482						387.76	894.922
														19.5761	19.9355			66.25	10	65.75	6							21.15	9612	0.4806	20.75	11084	0.5542							12.011	11.449						48.0402	94.3595
														13.0529	19.7451			66.75	13	66.25	3							21.25	9708	0.4854	20.85	11219	0.56095							12.0145	11.4535						31.5994	363.559
														21.5573	18.5154			67.25	11	66.75	5							21.35	9824	0.4912	20.95	11341	0.56705							12.0153	11.4544						131.641	7.71875
														18.4923	18.0375			67.75	15	67.25	0							21.45	9943	0.49715	21.05	11474	0.5737							12.0174	11.4563						79.5996	1125.28
														13.0671	24.1228			68.25	11	67.75	4							21.55	10059	0.50295	21.15	11586	0.5793							12.0186	11.4578						636.4	6.71897
														22.2427	18.9044			68.75	7	68.25	6							21.65	10160	0.508	21.25	11711	0.58555							12.0197	11.4653						201.639	4.76169
														28.0134	21.5296			69.25	11	68.75	1							21.75	10270	0.5135	21.35	11822	0.5911							12.0237	11.4717						60.1208	326.762
														15.9845	24.7318			69.75	10	69.25	3							21.85	10372	0.5186	21.45	11921	0.59605							12.028	11.473						50.6798	77.6794
														23.2168	16.5166			70.25	15	69.75	4							21.95	10470	0.5235	21.55	12057	0.60285							12.0327	11.4768						21.0799	338.719
														14.6989	48.6256			70.75	10	70.25	5							22.05	10571	0.52855	21.65	12188	0.6094							12.0362	11.508						4.16032	176.442
														31.5202	17.946			71.25	13	70.75	2							22.15	10688	0.5344	21.75	12284	0.6142							12.0398	11.5099						157.68	415.48
														29.026	15.3554			71.75	7	71.25	1							22.25	10796	0.5398	21.85	12399	0.61995							12.0416	11.5136						610.121	79.5195
														23.8824	19.2808			72.25	9	71.75	2							22.35	10894	0.5447	21.95	12518	0.6259							12.0442	11.527						55.6797	1428.72
														23.7145	20.0109			72.75	12	72.25	2							22.45	11001	0.55005	22.05	12618	0.6309							12.0482	11.5287						28.5587	8.64068
														13.8876	17.3394			73.25	14	72.75	0							22.55	11098	0.5549	22.15	12723	0.63615							12.055	11.5297						114.881	217.519
														32.2199	21.7867			73.75	7	73.25	2							22.65	11186	0.5593	22.25	12841	0.64205							12.0552	11.532						119.08	9.24242
														16.4072	17.3965			74.25	10	73.75	3							22.75	11278	0.5639	22.35	12949	0.64745							12.0557	11.5346						429.76	1572.16
														18.7523	18.0767			74.75	4	74.25	2							22.85	11372	0.5686	22.45	13058	0.6529							12.0609	11.5424						157.041	553.84
														33.3215	23.9365			75.25	13	74.75	3							22.95	11474	0.5737	22.55	13144	0.6572							12.0629	11.5445						85.9592	1193.84
														16.903	21.4392			75.75	14	75.25	1							23.05	11571	0.57855	22.65	13249	0.66245							12.0654	11.5451						18.0001	248.879
														13.181	33.9585			76.25	7	75.75	3							23.15	11648	0.5824	22.75	13363	0.66815							12.0675	11.5463						111.679	211.84
														15.8448	23.8507			76.75	5	76.25	0							23.25	11731	0.58655	22.85	13472	0.6736							12.0852	11.5494						28.9199	310.359
														34.2988	17.0579			77.25	10	76.75	0							23.35	11835	0.59175	22.9501	13570	0.6785							12.1016	11.5516						20.0003	72.4413
														13.6059	34.0135			77.75	6	77.25	0							23.4501	11930	0.5965	23.0501	13662	0.6831							12.1035	11.5607						126.121	974.32
														56.5045	24.129			78.25	10	77.75	0							23.5501	12012	0.6006	23.1501	13764	0.6882							12.1051	11.5623						44.5587	385.719
														19.6764	55.8682			78.75	6	78.25	1							23.6501	12093	0.60465	23.2501	13843	0.69215							12.1063	11.5666						235.121	688.48
														14.4918	23.0487			79.25	5	78.75	2							23.7501	12178	0.6089	23.3501	13937	0.69685							12.1087	11.5709						2.64081	378.563
														18.1921	18.9464			79.75	8	79.25	1							23.8501	12281	0.61405	23.4501	14037	0.70185							12.117	11.5742						11.4395	1992.32
														17.8676	20.7715			80.25	2	79.75	2							23.9501	12355	0.61775	23.5501	14116	0.7058							12.1319	11.5765						609.32	1101.92
														26.0988	16.7657			80.75	4	80.25	1							24.0501	12439	0.62195	23.6501	14200	0.71							12.1341	11.5856						120.16	420.84
														18.5421	20.49			81.25	7	80.75	2							24.1501	12517	0.62585	23.7501	14276	0.7138							12.1346	11.5972						148.08	932.922
														18.4711	20.6511			81.75	3	81.25	1							24.2501	12592	0.6296	23.8501	14362	0.7181							12.1362	11.6004						127.119	163.559
														16.8679	15.6801			82.25	8	81.75	1							24.3501	12647	0.63235	23.9501	14455	0.72275							12.1375	11.6048						3.19939	834.719
														28.1649	32.04			82.75	7	82.25	4							24.4501	12714	0.6357	24.0501	14536	0.7268							12.1383	11.6086						20.9607	48.8006
														23.1034	13.9575			83.25	9	82.75	0							24.5501	12799	0.63995	24.1501	14603	0.73015							12.1417	11.6088						15.4396	3.80091
														14.6979	20.8753			83.75	5	83.25	0							24.6501	12879	0.64395	24.2501	14665	0.73325							12.1436	11.6115						115.599	42.7617
														20.641	19.6273			84.25	5	83.75	2							24.7501	12952	0.6476	24.3501	14732	0.7366							12.1438	11.613						27.7208	107.598
														15.4392	18.4672			84.75	6	84.25	1							24.8501	13021	0.65105	24.4501	14804	0.7402							12.1448	11.616						9.16016	309.719
														33.049	24.2508			85.25	6	84.75	3							24.9501	13093	0.65465	24.5501	14873	0.74365							12.1455	11.6238						77.1994	8.52339
														19.709	18.07			85.75	2	85.25	3							25.0501	13161	0.65805	24.6501	14957	0.74785							12.1536	11.6265						41.9611	1439.84
														61.0861	19.54			86.25	4	85.75	0							25.1501	13220	0.661	24.7501	15032	0.7516							12.1662	11.6274						30.9997	334.637
														13.9313	19.8287			86.75	1	86.25	1							25.2501	13287	0.66435	24.8501	15107	0.75535							12.1682	11.6358						19.4004	418.16
														18.276	21.967			87.25	4	86.75	0							25.3501	13345	0.66725	24.9501	15175	0.75875							12.1739	11.6375						293.6	257.16
														29.1964	22.259			87.75	5	87.25	0							25.4501	13412	0.6706	25.0501	15239	0.76195							12.1774	11.6399						26.0391	567.524
														27.9164	21.5215			88.25	4	87.75	2							25.5501	13496	0.6748	25.1501	15308	0.7654							12.1785	11.6433						156.4	1127.24
														27.0959	21.5547			88.75	2	88.25	1							25.6501	13541	0.67705	25.2501	15389	0.76945							12.1871	11.6466						157.16	533.602
														16.7129	19.8216			89.25	2	88.75	0							25.7501	13600	0.68	25.3501	15459	0.77295							12.1899	11.648						129.279	278.68
														31.1878	18.4347			89.75	7	89.25	0							25.8501	13671	0.68355	25.4501	15536	0.7768							12.19	11.6553						33.1603	1485
														18.0737	15.3536			90.25	4	89.75	1							25.9501	13719	0.68595	25.5501	15594	0.7797							12.195	11.6578						8.43937	207.519
														34.0428	15.5871			90.75	1	90.25	1							26.0501	13780	0.689	25.6501	15661	0.78305							12.1951	11.6625						57.7987	99.5195
														17.0144	19.5581			91.25	3	90.75	0							26.1501	13840	0.692	25.7501	15728	0.7864							12.1999	11.6627						336.321	348.078
														19.5306	21.3793			91.75	3	91.25	0							26.2501	13887	0.69435	25.8501	15782	0.7891							12.2019	11.6631						214.32	93.5196
														28.1919	23.1778			92.25	1	91.75	0							26.3501	13934	0.6967	25.9501	15838	0.7919							12.2103	11.6689						139.279	12.8829
														32.1395	17.4582			92.75	8	92.25	1							26.4501	13987	0.69935	26.0501	15885	0.79425							12.2138	11.6703						180.601	161.6
														32.7968	20.8794			93.25	2	92.75	2							26.5501	14054	0.7027	26.1501	15938	0.7969							12.2151	11.6737						152.68	67.2
														16.2651	17.6587			93.75	3	93.25	1							26.6501	14101	0.70505	26.2501	15993	0.79965							12.218	11.6807						11.4395	2.99995
														18.2542	22.6984			94.25	4	93.75	0							26.7501	14159	0.70795	26.3501	16042	0.8021							12.2249	11.6811						4.9612	76.8001
														16.7625	20.8508			94.75	4	94.25	1							26.8501	14209	0.71045	26.4501	16107	0.80535							12.2252	11.6876						6.11895	2.07991
														16.2774	24.0346			95.25	2	94.75	0							26.9501	14258	0.7129	26.5501	16160	0.808							12.2253	11.6918						45.5996	806.88
														24.607	22.3132			95.75	1	95.25	0							27.0501	14310	0.7155	26.6501	16222	0.8111							12.2304	11.6935						147.48	53.4801
														15.7865	21.5236			96.25	4	95.75	0							27.1501	14357	0.71785	26.7501	16277	0.81385							12.2309	11.6993						257.041	11.7999
														13.9643	16.2526			96.75	3	96.25	0							27.2501	14410	0.7205	26.8501	16331	0.81655							12.236	11.7035						187.84	26.8401
														16.2336	21.0188			97.25	4	96.75	1							27.3501	14468	0.7234	26.9501	16379	0.81895							12.2414	11.7073						66.2381	79.16
														15.3236	22.3754			97.75	4	97.25	0							27.4501	14526	0.7263	27.0501	16431	0.82155							12.2624	11.711						189.24	7.40004
														34.7879	22.6187			98.25	3	97.75	2							27.5501	14570	0.7285	27.1501	16478	0.8239							12.266	11.7118						217.199	14.5999
														30.3436	20.7187			98.75	0	98.25	2							27.6501	14614	0.7307	27.2501	16529	0.82645							12.2683	11.7263						298.72	25.6801
														50.6993	16.8876			99.25	3	98.75	0							27.7501	14658	0.7329	27.3501	16575	0.82875							12.2731	11.7277						127.199	95.96
														48.517	22.2613			99.75	5	99.25	0							27.8501	14716	0.7358	27.4501	16626	0.8313							12.2745	11.735						375.881	323.48
														38.0009	15.5614			100.25	1	99.75	0							27.9501	14761	0.73805	27.5501	16674	0.8337							12.2786	11.7359						5.9199	44.36
														13.4698	17.2832			100.75	4	100.25	1							28.0501	14812	0.7406	27.6501	16716	0.8358							12.2796	11.7451						357	25.5999
														82.1717	19.896			101.25	0	100.75	0							28.1501	14841	0.74205	27.7501	16765	0.83825							12.2906	11.749						94.3593	8.08005
														14.6911	20.2219			101.75	4	101.25	0							28.2501	14895	0.74475	27.8501	16808	0.8404							12.2942	11.749						71.4414	12.3601
														15.319	18.4342			102.25	2	101.75	0							28.3501	14945	0.74725	27.9501	16848	0.8424							12.2969	11.7533						201.639	9.55982
														36.2022	19.495			102.75	7	102.25	0							28.4501	14982	0.7491	28.0501	16889	0.84445							12.3008	11.7603						61.8398	30.28
														46.8921	15.1152			103.25	2	102.75	1							28.5501	15026	0.7513	28.1501	16922	0.8461							12.3056	11.768						155.682	41.96
														17.0547	19.6183			103.75	1	103.25	0							28.6501	15064	0.7532	28.2501	16961	0.84805							12.3146	11.7693						648.199	22.56
														36.1433	17.5253			104.25	4	103.75	0							28.7501	15113	0.75565	28.3501	16999	0.84995							12.3155	11.7696						40.7207	7.20006
														49.7543	26.4102			104.75	0	104.25	0							28.8501	15151	0.75755	28.4501	17045	0.85225							12.3165	11.7696						107.679	5.96012
														42.7571	16.9027			105.25	2	104.75	1							28.9501	15202	0.7601	28.5501	17093	0.85465							12.3187	11.7774						198.52	202.48
														39.8442	18.9876			105.75	1	105.25	0							29.0501	15230	0.7615	28.6501	17123	0.85615							12.3221	11.7902						50.0389	78.8398
														15.2123	19.7171			106.25	2	105.75	0							29.1501	15269	0.76345	28.7501	17160	0.858							12.3275	11.7967						245.602	193.8
														26.5053	20.3221			106.75	1	106.25	0							29.2501	15316	0.7658	28.8501	17193	0.85965							12.3286	11.8144						70.7187	2.23999
														22.1654	18.4949			107.25	1	106.75	0							29.3501	15353	0.76765	28.9501	17225	0.86125							12.3345	11.8314						16.4006	97.1999
														36.0025	20.9193			107.75	1	107.25	0							29.4501	15390	0.7695	29.0501	17261	0.86305							12.3359	11.8361						30.08	50.0002
														15.4826	19.6076			108.25	0	107.75	2							29.5501	15416	0.7708	29.1501	17298	0.8649							12.3396	11.8389						113.599	68.36
														53.2059	17.9299			108.75	4	108.25	1							29.6501	15449	0.77245	29.2501	17333	0.86665							12.3534	11.8425						107.56	134.72
														53.6834	15.8668			109.25	1	108.75	0							29.7501	15478	0.7739	29.3501	17365	0.86825							12.3589	11.8433						20.4399	404.32
														14.8355	20.4726			109.75	0	109.25	0							29.8501	15522	0.7761	29.4501	17402	0.8701							12.3602	11.8496						207.121	33.6798
														33.504	15.6965			110.25	0	109.75	0							29.9501	15551	0.77755	29.5501	17435	0.87175							12.3609	11.862						88.7989	62.5602
														43.027	19.8285			110.75	2	110.25	0							30.0501	15583	0.77915	29.6501	17463	0.87315							12.3627	11.8622						19.16	173.44
														17.4112	15.8212			111.25	2	110.75	0							30.1501	15616	0.7808	29.7501	17485	0.87425							12.3672	11.8689						211.84	106.84
														26.0174	20.4866			111.75	1	111.25	0							30.2501	15660	0.783	29.8501	17509	0.87545							12.3708	11.8834						40.5997	133.28
														33.4647	19.4515			112.25	3	111.75	0							30.3501	15700	0.785	29.9501	17537	0.87685							12.3804	11.8977						310.362	74.1201
														35.5436	16.3838			112.75	1	112.25	0							30.4501	15741	0.78705	30.0501	17566	0.8783							12.3871	11.9						32.2402	70.7597
														30.5628	19.249			113.25	4	112.75	1							30.5501	15772	0.7886	30.1501	17594	0.8797							12.3924	11.9059						155.24	305.56
														46.3836	20.8917			113.75	0	113.25	0							30.6501	15806	0.7903	30.2501	17621	0.88105							12.3944	11.9085						98.3984	28.2403
														24.5999	17.7381			114.25	2	113.75	0							30.7501	15840	0.792	30.3501	17650	0.8825							12.3962	11.9112						91.9998	4.47984
														34.6655	21.1451			114.75	1	114.25	0							30.8501	15867	0.79335	30.4501	17679	0.88395							12.4014	11.9207						221.481	9.95992
														29.5118	18.0408			115.25	3	114.75	0							30.9501	15895	0.79475	30.5501	17709	0.88545							12.4044	11.9265						6.8401	180.64
														14.0224	17.6302			115.75	0	115.25	0							31.0501	15922	0.7961	30.6501	17734	0.8867							12.4056	11.9278						167.48	129.24
														17.0967	21.1631			116.25	1	115.75	0							31.1501	15956	0.7978	30.7501	17757	0.88785							12.4103	11.9286						91.039	2.87984
														20.4422	22.064			116.75	0	116.25	0							31.2501	15985	0.79925	30.8501	17790	0.8895							12.4134	11.9408						71.9199	4.08011
														36.6796	17.1765			117.25	2	116.75	0							31.3501	16015	0.80075	30.9501	17816	0.8908							12.4196	11.9507						154.721	145.88
														16.0933	18.185			117.75	2	117.25	0							31.4501	16040	0.802	31.0501	17837	0.89185							12.4225	11.9534						26.8398	47.6401
														14.0728	16.1114			118.25	0	117.75	0							31.5501	16077	0.80385	31.1501	17864	0.8932							12.4257	11.96						5.28119	327.44
														28.956	23.0285			118.75	3	118.25	0							31.6501	16100	0.805	31.2501	17892	0.8946							12.4258	11.9618						237.719	237.96
														30.3433	18.3494			119.25	0	118.75	0							31.7501	16116	0.8058	31.3501	17924	0.8962							12.4282	11.9738						12.8007	64.6796
														24.4883	19.4979			119.75	1	119.25	0							31.8501	16147	0.80735	31.4501	17951	0.89755							12.4283	11.9899						671.76	54.8005
														39.5541	17.0729			120.25	0	119.75	0							31.9501	16167	0.80835	31.5501	17974	0.8987							12.43	11.9921						63.0393	122.8
														13.9284	20.0401			120.75	0	120.25	0							32.0501	16193	0.80965	31.6501	17995	0.89975							12.4315	11.9962						163.201	158.16
														65.6937	19.2327			121.25	1	120.75	0							32.1501	16223	0.81115	31.7501	18009	0.90045							12.4333	11.9968						24.4004	482.08
														17.952	20.2231			121.75	1	121.25	0							32.2501	16250	0.8125	31.8501	18032	0.9016							12.4342	11.9979						21.1194	224.4
														18.4979	26.4156			122.25	3	121.75	0							32.3501	16281	0.81405	31.9501	18045	0.90225							12.4393	12.0054						8.08011	211.68
														40.7406	15.869			122.75	1	122.25	0							32.4501	16313	0.81565	32.0501	18071	0.90355							12.4425	12.0077						27.6406	672.36
														19.0709	20.9069			123.25	3	122.75	0							32.5501	16345	0.81725	32.1501	18095	0.90475							12.4499	12.0085						350.959	102.64
														13.0514	23.8465			123.75	1	123.25	1							32.6501	16372	0.8186	32.2501	18116	0.9058							12.451	12.0099						17.4805	88
														32.0109	16.0273			124.25	0	123.75	0							32.7501	16402	0.8201	32.3501	18136	0.9068							12.4518	12.0185						43	103.2
														37.8352	16.468			124.75	1	124.25	1							32.8501	16429	0.82145	32.4501	18163	0.90815							12.4548	12.0187						299.561	6.20014
														29.9411	20.2884			125.25	2	124.75	0							32.9501	16463	0.82315	32.5501	18181	0.90905							12.4586	12.0192						63.4393	46.7597
														34.1013	20.2308			125.75	1	125.25	0							33.0501	16486	0.8243	32.6501	18200	0.91							12.4651	12.0254						233.401	14.4004
														19.1721	22.7432			126.25	0	125.75	0							33.1501	16517	0.82585	32.7501	18228	0.9114							12.4672	12.0303						11.1993	12.0796
														15.8925	23.39			126.75	2	126.25	0							33.2501	16546	0.8273	32.8501	18244	0.9122							12.4707	12.0335						57.121	3.51996
														20.2039	22.744			127.25	1	126.75	0							33.3501	16571	0.82855	32.9501	18270	0.9135							12.4716	12.0393						112.76	3.28041
														22.4902	16.5972			127.75	2	127.25	0							33.4501	16598	0.8299	33.0501	18279	0.91395							12.474	12.04						98.5994	29.4398
														28.6033	14.7478			128.25	0	127.75	0							33.5501	16620	0.831	33.1501	18299	0.91495							12.4747	12.0465						36.959	250.16
														19.761	17.5403			128.75	2	128.25	1							33.6501	16650	0.8325	33.2501	18315	0.91575							12.4786	12.0511						64.0409	326.08
														30.1562	23.1519			129.25	0	128.75	0							33.7501	16676	0.8338	33.3501	18328	0.9164							12.4829	12.0531						28.5997	119.681
														16.2169	22.0211			129.75	0	129.25	0							33.8501	16702	0.8351	33.4501	18339	0.91695							12.4867	12.0593						84.3985	129.519
														61.2628	22.7076			130.25	3	129.75	0							33.9501	16722	0.8361	33.5501	18355	0.91775							12.4869	12.0597						81.8399	80
														16.6767	20.2285			130.75	1	130.25	0							34.0501	16742	0.8371	33.6501	18375	0.91875							12.4876	12.0601						97.2423	48.2003
														46.4921	31.3894			131.25	1	130.75	0							34.1501	16770	0.8385	33.7501	18390	0.9195							12.4886	12.0645						98.2812	107.84
														21.3042	16.4048			131.75	2	131.25	0							34.25	16787	0.83935	33.8501	18403	0.92015							12.4933	12.0653						13.4376	6.99985
														15.9467	18.5992			132.25	1	131.75	0							34.35	16799	0.83995	33.9501	18415	0.92075							12.4952	12.0696						4.72239	98.1602
														20.4466	18.9944			132.75	4	132.25	0							34.45	16820	0.841	34.0501	18438	0.9219							12.4973	12.0744						447.398	4.83982
														18.6382	21.2607			133.25	0	132.75	0							34.55	16848	0.8424	34.1501	18457	0.92285							12.4992	12.0788						73.9612	540.64
														19.719	20.1701			133.75	1	133.25	0							34.65	16872	0.8436	34.25	18477	0.92385							12.5074	12.0799						33.0781	437.92
														16.6396	30.487			134.25	1	133.75	0							34.75	16892	0.8446	34.35	18487	0.92435							12.5096	12.081						101.32	601.801
														57.4884	32.5897			134.75	0	134.25	0							34.85	16928	0.8464	34.45	18496	0.9248							12.5104	12.083						19.6799	2410.16
														10.6726	20.7621			135.25	0	134.75	0							34.95	16948	0.8474	34.55	18513	0.92565							12.5105	12.085						73.5196	240.48
														28.0205	15.1805			135.75	1	135.25	0							35.05	16969	0.84845	34.65	18525	0.92625							12.5112	12.0874						79.5624	25.96
														17.6974	15.6707			136.25	1	135.75	0							35.15	16989	0.84945	34.75	18538	0.9269							12.513	12.0884						483.278	14.9599
														33.665	21.9286			136.75	0	136.25	0							35.25	17017	0.85085	34.85	18558	0.9279							12.5173	12.0901						85.4804	34.7598
														22.8889	18.9397			137.25	0	136.75	0							35.35	17033	0.85165	34.95	18574	0.9287							12.5211	12.0939						6.96109	10.2003
														17.0242	20.0542			137.75	1	137.25	0							35.45	17046	0.8523	35.05	18584	0.9292							12.5218	12.0972						198.961	29.84
														26.6853	16.6761			138.25	1	137.75	0							35.55	17069	0.85345	35.15	18594	0.9297							12.522	12.0977						210.039	535.44
														25.6689	14.5734			138.75	1	138.25	0							35.65	17083	0.85415	35.25	18601	0.93005							12.5275	12.0986						254.922	29.4397
														19.1943	23.0375			139.25	2	138.75	0							35.75	17100	0.855	35.35	18617	0.93085							12.5303	12.1033						456.598	21.5603
														14.8567	15.7318			139.75	0	139.25	0							35.85	17120	0.856	35.45	18634	0.9317							12.5303	12.1064						48.4021	34.0801
														15.3555	14.3346			140.25	0	139.75	0							35.95	17145	0.85725	35.55	18648	0.9324							12.5308	12.1129						3.75784	4.16022
														15.794	23.84			140.75	1	140.25	0							36.05	17172	0.8586	35.65	18661	0.93305							12.5349	12.1133						2.12111	790.279
														17.4107	17.6669			141.25	0	140.75	0							36.15	17190	0.8595	35.75	18670	0.9335							12.5408	12.115						4.64046	218
														16.7989	26.5231			141.75	0	141.25	0							36.25	17218	0.8609	35.85	18686	0.9343							12.5418	12.1156						57.797	131.24
														13.6205	18.9732			142.25	0	141.75	0							36.35	17230	0.8615	35.95	18696	0.9348							12.5429	12.1176						414.121	800.68
														16.2876	21.1838			142.75	1	142.25	0							36.45	17250	0.8625	36.05	18706	0.9353							12.5514	12.1347						160.441	640.36
														16.4123	18.5212			143.25	2	142.75	0							36.55	17266	0.8633	36.15	18723	0.93615							12.5529	12.135						53.4376	35.4805
														20.4071	24.485			143.75	0	143.25	0							36.65	17282	0.8641	36.25	18728	0.9364							12.5553	12.1377						90.7225	4.8792
														42.6785	17.8337			144.25	1	143.75	0							36.75	17298	0.8649	36.35	18737	0.93685							12.5574	12.1446						13.2381	6.36117
														47.3925	17.176			144.75	0	144.25	0							36.85	17313	0.86565	36.45	18747	0.93735							12.5607	12.1513						52.1606	13.5584
														60.1736	16.7053			145.25	0	144.75	0							36.95	17326	0.8663	36.55	18756	0.9378							12.5686	12.1516						210.242	3.72112
														24.7448	19.2013			145.75	0	145.25	0							37.05	17343	0.86715	36.65	18769	0.93845							12.5766	12.1518						16.8399	11.4802
														48.8354	20.9814			146.25	0	145.75	0							37.15	17362	0.8681	36.75	18778	0.9389							12.5766	12.1518						619.199	11.4005
														35.1022	22.2592			146.75	0	146.25	0							37.25	17381	0.86905	36.85	18795	0.93975							12.5778	12.153						48.9182	44.9198
														20.411	24.9902			147.25	1	146.75	0							37.35	17401	0.87005	36.95	18803	0.94015							12.5894	12.165						18.6796	98.1192
														18.6014	20.1173			147.75	0	147.25	0							37.45	17417	0.87085	37.05	18809	0.94045							12.5904	12.1658						11.7618	353.641
														15.4179	21.3809			148.25	0	147.75	0							37.55	17435	0.87175	37.15	18826	0.9413							12.592	12.1684						13.3203	110.24
														21.4215	15.9913			148.75	0	148.25	0							37.65	17457	0.87285	37.25	18838	0.9419							12.5992	12.1776						3.96088	26.2793
														15.5691	23.6909			149.25	0	148.75	0							37.75	17473	0.87365	37.35	18853	0.94265							12.6055	12.1782						30.1172	986.84
														13.9065	21.7019			149.75	0	149.25	0							37.85	17493	0.87465	37.45	18863	0.94315							12.6099	12.1783						9.92203	237.119
														14.596	22.2803			150.25	0	149.75	0							37.95	17507	0.87535	37.55	18876	0.9438							12.6104	12.1811						82.3593	593.32
														14.2812	22.2078			150.75	0	150.25	0							38.05	17524	0.8762	37.65	18884	0.9442							12.6117	12.1814						97.0389	275
														28.858	17.1358			151.25	1	150.75	0							38.15	17537	0.87685	37.75	18892	0.9446							12.6128	12.1823						675.359	119.041
														31.9835	19.0568			151.75	0	151.25	0							38.25	17559	0.87795	37.85	18904	0.9452							12.6133	12.1855						213.602	100.6
														48.3005	17.2861			152.25	0	151.75	0							38.35	17580	0.879	37.95	18915	0.94575							12.6133	12.1868						36.801	48.7203
														14.16	22.0186			152.75	0	152.25	0							38.45	17599	0.87995	38.05	18927	0.94635							12.6172	12.1894						142.48	115.799
														16.4339	19.8851			153.25	1	152.75	0							38.55	17613	0.88065	38.15	18937	0.94685							12.6203	12.1906						197.32	57.16
														20.0513	17.8025			153.75	0	153.25	0							38.65	17623	0.88115	38.25	18944	0.9472							12.6213	12.1943						99.6797	67.5998
														34.8148	19.3238			154.25	0	153.75	0							38.75	17637	0.88185	38.35	18947	0.94735							12.6238	12.2021						172.598	68.0801
														15.2338	16.812			154.75	0	154.25	0							38.85	17651	0.88255	38.45	18953	0.94765							12.629	12.2052						15	573.32
														17.6812	20.6127			155.25	2	154.75	0							38.95	17671	0.88355	38.55	18961	0.94805							12.6324	12.2064						292.043	297.519
														19.6161	21.9504			155.75	0	155.25	1							39.05	17687	0.88435	38.65	18974	0.9487							12.639	12.2081						234.918	749.401
														26.755	21.8831			156.25	1									39.15	17699	0.88495	38.75	18986	0.9493							12.6403	12.2148						180.402	195.92
														18.4664	20.3465			156.75	1									39.25	17710	0.8855	38.85	18996	0.9498							12.6419	12.2213						256.438	647.881
														55.3505	20.1249			157.25	1									39.35	17721	0.88605	38.95	19008	0.9504							12.6429	12.225						61.16	686.4
														18.5932	23.0435			157.75	0									39.45	17727	0.88635	39.05	19017	0.95085							12.6437	12.2263						17.5587	93.238
														13.4322	22.2835			158.25	0									39.55	17741	0.88705	39.15	19031	0.95155							12.6445	12.228						26.8006	255
														15.0402	22.5237			158.75	0									39.65	17757	0.88785	39.25	19038	0.9519							12.6602	12.2314						346.242	100.601
														22.1277	18.9956			159.25	1									39.75	17772	0.8886	39.35	19043	0.95215							12.6603	12.2543						19.3201	3.43936
														31.5247	18.3241			159.75	1									39.85	17787	0.88935	39.45	19054	0.9527							12.669	12.2569						48.3596	99.2795
														15.6111	18.6231			160.25	0									39.95	17795	0.88975	39.55	19061	0.95305							12.6693	12.2588						93.9179	105.641
														27.7135	16.4508			160.75	2									40.05	17809	0.89045	39.65	19069	0.95345							12.6722	12.2614						253.883	137.92
														31.1004	17.1418			161.25	1									40.15	17821	0.89105	39.75	19078	0.9539							12.6732	12.262						76.8791	462.439
														30.406	24.0405			161.75	0									40.25	17840	0.892	39.85	19090	0.9545							12.6778	12.2634						13.2813	133.76
														16.63	18.5796			162.25	0									40.35	17855	0.89275	39.95	19098	0.9549							12.6803	12.264						154	685.121
														21.3355	14.9132			162.75	1									40.45	17862	0.8931	40.05	19111	0.95555							12.6859	12.2677						109.317	92.6406
														17.746	24.2945			163.25	0									40.55	17875	0.89375	40.15	19123	0.95615							12.686	12.2698						6.44134	200.279
														11.5839	25.368			163.75	0									40.65	17880	0.894	40.25	19136	0.9568							12.6866	12.2754						157.281	42.3593
														24.9078	16.2432			164.25	0									40.75	17893	0.89465	40.35	19142	0.9571							12.6879	12.2788						380.399	36.5196
														24.0495	24.2853			164.75	1									40.8499	17912	0.8956	40.45	19153	0.95765							12.6987	12.2796						63.5586	210.922
														31.1308	22.6519			165.25	0									40.9499	17924	0.8962	40.55	19164	0.9582							12.6988	12.2825						24.6014	142.959
														13.808	23.4087			165.75	0									41.0499	17937	0.89685	40.65	19166	0.9583							12.7046	12.2827						130.442	10.1992
														16.9954	19.1856			166.25	0									41.1499	17952	0.8976	40.75	19172	0.9586							12.7092	12.2841						252.438	84.3612
														24.2065	16.4107			166.75	0									41.2499	17964	0.8982	40.8499	19179	0.95895							12.7102	12.2848						208.16	3.24042
														14.605	16.2291			167.25	1									41.3499	17972	0.8986	40.9499	19188	0.9594							12.7133	12.288						454.601	789.439
														17.9674	23.403			167.75	0									41.4499	17983	0.89915	41.0499	19196	0.9598							12.7211	12.2924						143.52	119.4
														34.252	38.8964			168.25	0									41.5499	17995	0.89975	41.1499	19203	0.96015							12.7229	12.2933						7.91794	84.1192
														12.4672	32.8616			168.75	0									41.6499	18004	0.9002	41.2499	19208	0.9604							12.7253	12.295						44.5626	15.2813
														18.1562	22.4455			169.25	0									41.7499	18008	0.9004	41.3499	19218	0.9609							12.7272	12.2981						12.8787	15.8398
														18.5625	16.0331			169.75	1									41.8499	18015	0.90075	41.4499	19225	0.96125							12.7311	12.2999						7.19928	65.0803
														13.2638	17.1524			170.25	1									41.9499	18030	0.9015	41.5499	19235	0.96175							12.7319	12.304						6.40222	34.5194
														19.3264	23.3962			170.75	0									42.0499	18043	0.90215	41.6499	19240	0.962							12.7376	12.3053						65.6368	127.199
														25.6674	20.2303			171.25	0									42.1499	18061	0.90305	41.7499	19250	0.9625							12.7377	12.306						23.2421	48.2011
														34.6268	20.6848			171.75	0									42.2499	18072	0.9036	41.8499	19258	0.9629							12.7406	12.3077						183.16	63.3984
														30.98	15.918			172.25	0									42.3499	18078	0.9039	41.9499	19262	0.9631							12.7406	12.313						53.3594	56.4007
														16.8039	17.0202			172.75	0									42.4499	18086	0.9043	42.0499	19267	0.96335							12.741	12.3135						56.9218	16.5993
														17.3536	16.3054			173.25	0									42.5499	18095	0.90475	42.1499	19270	0.9635							12.7419	12.3148						163.68	55.4414
														26.3322	13.9252			173.75	0									42.6499	18102	0.9051	42.2499	19276	0.9638							12.7423	12.3176						27.5195	70.0001
														14.4843	20.163			174.25	0									42.7499	18119	0.90595	42.3499	19283	0.96415							12.7482	12.3205						206.199	261.76
														27.0317	19.4098			174.75	0									42.8499	18133	0.90665	42.4499	19286	0.9643							12.7484	12.3254						97.3984	3.67974
														30.0927	24.3078			175.25	0									42.9499	18147	0.90735	42.5499	19291	0.96455							12.7496	12.3305						41.5195	371.36
														15.6797	15.857			175.75	0									43.0499	18158	0.9079	42.6499	19298	0.9649							12.7516	12.3368						10.1602	83.9196
														31.1394	18.2454			176.25	1									43.1499	18175	0.90875	42.7499	19303	0.96515							12.7528	12.3384						21.203	421
														15.2912	16.4384			176.75	1									43.2499	18182	0.9091	42.8499	19309	0.96545							12.7537	12.339						96.1603	81.5216
														43.7469	31.9984			177.25	0									43.3499	18191	0.90955	42.9499	19311	0.96555							12.7537	12.3434						271.758	941.039
														21.6286	23.8775			177.75	0									43.4499	18198	0.9099	43.0499	19322	0.9661							12.7556	12.3483						154.281	13.8808
														13.996	39.9162			178.25	0									43.5499	18212	0.9106	43.1499	19327	0.96635							12.7571	12.3492						11.0782	5.63859
														19.9363	26.3225			178.75	0									43.6499	18222	0.9111	43.2499	19334	0.9667							12.7585	12.3499						56.9609	15.5605
														18.2945	20.4538			179.25	0									43.7499	18228	0.9114	43.3499	19338	0.9669							12.7598	12.3519						23.84	3.03915
														22.2537	25.4714			179.75	0									43.8499	18242	0.9121	43.4499	19341	0.96705							12.7632	12.3558						296.32	44.2012
														19.7222	18.4123			180.25	0									43.9499	18261	0.91305	43.5499	19347	0.96735							12.7673	12.356						257	75.5996
														25.772	21.5558			180.75	1									44.0499	18271	0.91355	43.6499	19349	0.96745							12.7693	12.3575						135.039	4.51963
														21.7751	27.9535			181.25	0									44.1499	18281	0.91405	43.7499	19353	0.96765							12.7755	12.3585						92.9608	7.67969
														24.2988	25.6305			181.75	0									44.2499	18292	0.9146	43.8499	19357	0.96785							12.7864	12.36						20.1213	46.0802
														16.4759	23.0767			182.25	0									44.3499	18301	0.91505	43.9499	19364	0.9682							12.7869	12.3617						13.9608	22.16
														28.2032	22.5348			182.75	0									44.4499	18313	0.91565	44.0499	19372	0.9686							12.7881	12.3712						860.758	5.16008
														25.8249	17.1848			183.25	0									44.5499	18325	0.91625	44.1499	19375	0.96875							12.7884	12.3725						72.9608	10.5998
														18.1862	25.05			183.75	0									44.6499	18336	0.9168	44.2499	19379	0.96895							12.7921	12.3725						38.6409	102.721
														12.3627	16.3745			184.25	0									44.7499	18347	0.91735	44.3499	19382	0.9691							12.7958	12.3729						6.15991	47.9608
														14.8422	21.7871			184.75	0									44.8499	18355	0.91775	44.4499	19385	0.96925							12.8014	12.3737						5.39869	616.399
														15.211	20.7318			185.25	0									44.9499	18364	0.9182	44.5499	19389	0.96945							12.8023	12.3745						338.32	66.6018
														17.7836	20.942			185.75	0									45.0499	18374	0.9187	44.6499	19393	0.96965							12.8063	12.3806						64.1992	10.4784
														22.0827	22.3296			186.25	1									45.1499	18381	0.91905	44.7499	19395	0.96975							12.8107	12.3825						97.8008	1.99997
														45.3934	23.7789			186.75	0									45.2499	18387	0.91935	44.8499	19401	0.97005							12.8114	12.3837						125.16	23.7617
														12.7673	19.8749			187.25	0									45.3499	18398	0.9199	44.9499	19406	0.9703							12.8156	12.3863						277.761	27.1583
														25.9534	22.1048			187.75	0									45.4499	18407	0.92035	45.0499	19409	0.97045							12.8199	12.3866						508.477	78.2012
														62.6323	24.0885			188.25	0									45.5499	18409	0.92045	45.1499	19412	0.9706							12.8241	12.3904						43.242	205.439
														15.2617	15.5829			188.75	0									45.6499	18418	0.9209	45.2499	19417	0.97085							12.8274	12.3932						2.91791	2.20132
														14.3545	22.3613			189.25	0									45.7499	18431	0.92155	45.3499	19420	0.971							12.8304	12.4009						144	3.1994
														30.2085	23.395			189.75	0									45.8499	18441	0.92205	45.4499	19427	0.97135							12.8312	12.401						316.043	17.4001
														34.8197	21.2892			190.25	0									45.9499	18450	0.9225	45.5499	19432	0.9716							12.8316	12.4057						141.559	560.44
														22.2883	21.0588			190.75	0									46.0499	18457	0.92285	45.6499	19439	0.97195							12.8326	12.4083						226.121	312.56
														13.4503	18.2373			191.25	1									46.1499	18465	0.92325	45.7499	19443	0.97215							12.8352	12.4092						180.398	109.879
														28.4895	17.7582			191.75	0									46.2499	18475	0.92375	45.8499	19446	0.9723							12.8371	12.4106						125.801	226.041
														13.0656	19.8498			192.25	0									46.3499	18482	0.9241	45.9499	19449	0.97245							12.845	12.4142						105.68	32.0804
														16.587	17.8174			192.75	0									46.4499	18490	0.9245	46.0499	19457	0.97285							12.8482	12.4183						291.039	10.2401
														32.6144	18.7217			193.25	0									46.5499	18496	0.9248	46.1499	19461	0.97305							12.854	12.4248						12.8012	15.2384
														18.672	14.7011			193.75	0									46.6499	18510	0.9255	46.2499	19466	0.9733							12.8594	12.4275						5.55825	587.723
														40.5135	22.5299			194.25	1									46.7499	18519	0.92595	46.3499	19476	0.9738							12.8598	12.4307						20.9221	93.9181
														38.4429	20.4424			194.75	0									46.8499	18527	0.92635	46.4499	19480	0.974							12.8608	12.4349						137.68	384.398
														40.28	16.4724			195.25	0									46.9499	18537	0.92685	46.5499	19482	0.9741							12.8642	12.4363						471.039	80.6017
														38.253	18.5436			195.75	0									47.0499	18543	0.92715	46.6499	19489	0.97445							12.8655	12.4402						481.801	443.121
														34.8708	18.3972			196.25	0									47.1499	18545	0.92725	46.7499	19491	0.97455							12.8663	12.4403						34.039	10.0001
														36.9202	21.0066			196.75	0									47.2499	18549	0.92745	46.8499	19495	0.97475							12.8703	12.4404						134.563	7.96098
														23.065	19.2053			197.25	0									47.3498	18555	0.92775	46.9499	19501	0.97505							12.8717	12.4417						275.238	57.9179
														16.8996	16.9705			197.75	0									47.4498	18560	0.928	47.0499	19506	0.9753							12.8731	12.4423						131.32	6.19916
														16.261	18.8698			198.25	0									47.5498	18571	0.92855	47.1499	19510	0.9755							12.8755	12.4426						425.121	141.883
														32.6042	18.6542			198.75	0									47.6498	18575	0.92875	47.2499	19515	0.97575							12.8758	12.443						361.277	362.68
														21.076	18.2909			199.25	0									47.7498	18585	0.92925	47.3498	19522	0.9761							12.8786	12.4462						145.32	4.03919
														41.4785	22.8589			199.75	0									47.8498	18590	0.9295	47.4498	19525	0.97625							12.8788	12.4469						222.082	22.9999
														18.3775	21.7882			200.25	1									47.9498	18596	0.9298	47.5498	19531	0.97655							12.8792	12.4477						36.3982	506.121
														49.2318	25.0701			200.75	0									48.0498	18599	0.92995	47.6498	19537	0.97685							12.8804	12.4482						172.403	258.32
														31.3381	16.3834			201.25	0									48.1498	18606	0.9303	47.7498	19540	0.977							12.8811	12.4558						262.797	15.078
														21.8696	18.8832			201.75	0									48.2498	18615	0.93075	47.8498	19544	0.9772							12.8863	12.4593						33.8007	435.961
														17.729	25.734			202.25	0									48.3498	18628	0.9314	47.9498	19545	0.97725							12.8919	12.4603						15.7621	596.278
														22.9374	23.2787			202.75	0									48.4498	18633	0.93165	48.0498	19547	0.97735							12.8922	12.4656						27.9178	208.16
														12.4333	18.5273			203.25	0									48.5498	18639	0.93195	48.1498	19549	0.97745							12.8971	12.4677						50.7614	101.883
														14.6362	22.9327			203.75	0									48.6498	18649	0.93245	48.2498	19553	0.97765							12.9049	12.4679						70.4377	16.7579
														18.6388	15.1454			204.25	0									48.7498	18653	0.93265	48.3498	19558	0.9779							12.9123	12.4686						5.64055	223.121
														21.0033	19.7539			204.75	1									48.8498	18665	0.93325	48.4498	19560	0.978							12.924	12.4686						15.9612	37.1992
														19.8046	17.7853			205.25	0									48.9498	18669	0.93345	48.5498	19563	0.97815							12.9261	12.4724						16.8396	94.922
														19.3205	15.8582			205.75	0									49.0498	18681	0.93405	48.6498	19564	0.9782							12.9283	12.4734						7.76171	18.3984
														17.3159	16.4527			206.25	0									49.1498	18686	0.9343	48.7498	19568	0.9784							12.9306	12.4752						9.16009	6.64053
														13.0391	16.4816			206.75	0									49.2498	18691	0.93455	48.8498	19573	0.97865							12.9329	12.476						11.0389	346.52
														13.7225	19.6313			207.25	0									49.3498	18695	0.93475	48.9498	19573	0.97865							12.9344	12.4782						84.9611	269.238
														19.8767	18.0105			207.75	0									49.4498	18701	0.93505	49.0498	19574	0.9787							12.9355	12.4807						64.68	12.2814
														22.484	15.903			208.25	0									49.5498	18711	0.93555	49.1498	19581	0.97905							12.9375	12.4816						161.32	997.039
														30.5638	16.2347			208.75	0									49.6498	18715	0.93575	49.2498	19587	0.97935							12.938	12.4858						331.117	133.801
														15.6736	16.8046			209.25	0									49.7498	18721	0.93605	49.3498	19593	0.97965							12.9394	12.4865						73.0822	222.641
														50.6732	19.4704			209.75	0									49.8498	18734	0.9367	49.4498	19596	0.9798							12.9414	12.4865						25.2813	244.32
														15.819	17.0803			210.25	0									49.9498	18739	0.93695	49.5498	19603	0.98015							12.9439	12.4868						65.6365	76.3202
														19.0155	22.4816			210.75	0									50.0498	18749	0.93745	49.6498	19606	0.9803							12.9446	12.4873						322.402	99.2384
														29.1191	17.1412			211.25	0									50.1498	18754	0.9377	49.7498	19609	0.98045							12.9449	12.4904						30.4374	44.2031
														14.183	24.0126			211.75	0									50.2498	18760	0.938	49.8498	19615	0.98075							12.9465	12.4911						76.9219	214.797
														26.0713	16.5944			212.25	0									50.3498	18768	0.9384	49.9498	19623	0.98115							12.9543	12.4915						388.121	62.1599
														19.2566	21.587			212.75	0									50.4498	18779	0.93895	50.0498	19625	0.98125							12.9616	12.4922						276.918	7.67953
														29.6485	24.1355			213.25	0									50.5498	18785	0.93925	50.1498	19626	0.9813							12.9621	12.4938						449.879	252.442
														15.2543	19.8154			213.75	0									50.6498	18802	0.9401	50.2498	19631	0.98155							12.9625	12.4982						78.6836	345.121
														16.1476	19.5368			214.25	0									50.7498	18805	0.94025	50.3498	19633	0.98165							12.9647	12.5016						2.39824	12.2772
														14.9866	25.0112			214.75	0									50.8498	18816	0.9408	50.4498	19634	0.9817							12.9655	12.5058						147.039	37.1606
														61.7464	17.8116			215.25	0									50.9498	18825	0.94125	50.5498	19637	0.98185							12.9672	12.5071						21.5624	7.99981
														36.9855	17.5096			215.75	0									51.0498	18830	0.9415	50.6498	19642	0.9821							12.9802	12.5107						281.636	122.68
														36.7012	13.9549			216.25	0									51.1498	18838	0.9419	50.7498	19647	0.98235							12.9857	12.5145						17.7227	349.441
														16.6666	15.8503			216.75	0									51.2498	18842	0.9421	50.8498	19648	0.9824							12.986	12.5155						25.4375	837.039
														36.82	24.0548			217.25	1									51.3498	18852	0.9426	50.9498	19650	0.9825							12.9882	12.517						235	360.242
														13.5174	18.5002			217.75	0									51.4498	18857	0.94285	51.0498	19650	0.9825							12.991	12.5318						9.44146	681.758
														12.7958	20.0535			218.25	1									51.5498	18860	0.943	51.1498	19651	0.98255							12.9915	12.533						14.961	4.04306
														14.6729	16.1823													51.6498	18864	0.9432	51.2498	19655	0.98275							12.9943	12.5368						287.68	168.477
														28.0511	16.1159													51.7498	18870	0.9435	51.3498	19657	0.98285							12.9958	12.5377						104.32	366
														28.3667	16.1227													51.8498	18877	0.94385	51.4498	19657	0.98285							12.9966	12.5414						75.3205	351.481
														16.7936	19.1859													51.9498	18881	0.94405	51.5498	19660	0.983							12.9973	12.5462						182.957	534
														38.8323	23.154													52.0498	18884	0.9442	51.6498	19662	0.9831							12.998	12.5467						208.402	53
														25.8553	18.0486													52.1498	18885	0.94425	51.7498	19666	0.9833							13.0009	12.5502						561.918	49.4022
														33.6674	25.3296													52.2498	18890	0.9445	51.8498	19667	0.98335							13.0013	12.5547						239.203	102.239
														14.4495	23.9179													52.3498	18896	0.9448	51.9498	19670	0.9835							13.0052	12.5583						184.597	37.9605
														30.0891	18.3182													52.4498	18898	0.9449	52.0498	19678	0.9839							13.0095	12.5619						144.602	3.44163
														26.3227	16.9834													52.5498	18905	0.94525	52.1498	19682	0.9841							13.0143	12.565						68.3983	192
														17.416	21.8478													52.6498	18912	0.9456	52.2498	19685	0.98425							13.0196	12.5655						30.4025	204.598
														25.9627	17.427													52.7498	18914	0.9457	52.3498	19689	0.98445							13.0209	12.5664						238.68	233.281
														45.727	17.681													52.8498	18920	0.946	52.4498	19693	0.98465							13.0222	12.5823						346.117	149.918
														28.0688	28.5083													52.9498	18927	0.94635	52.5498	19695	0.98475							13.0249	12.5883						47.2029	25.4414
														13.5819	18.3381													53.0498	18934	0.9467	52.6498	19696	0.9848							13.0304	12.5939						138.797	1.35933
														31.3065	19.1099													53.1498	18935	0.94675	52.7498	19697	0.98485							13.0331	12.5947						95.9608	1139.96
														12.0442	16.5182													53.2498	18939	0.94695	52.8498	19701	0.98505							13.0338	12.6014						71.1212	194.84
														22.8984	29.163													53.3498	18945	0.94725	52.9498	19704	0.9852							13.0391	12.6036						58.9997	29.5585
														24.1688	18.1057													53.4498	18955	0.94775	53.0498	19707	0.98535							13.0403	12.605						115.24	357.203
														17.2963	17.2585													53.5498	18960	0.948	53.1498	19712	0.9856							13.0409	12.6058						54.68	47.4763
														14.679	21.0337													53.6498	18967	0.94835	53.2498	19713	0.98565							13.0511	12.6142						101.12	3.56278
														42.9218	15.7598													53.7498	18975	0.94875	53.3498	19716	0.9858							13.0512	12.6165						252.44	41.9998
														36.4671	21.3275													53.8498	18980	0.949	53.4498	19718	0.9859							13.0514	12.622						387.04	6.35953
														18.9482	19.7018													53.9497	18984	0.9492	53.5498	19721	0.98605							13.0514	12.6281						97.84	3.67972
														19.391	20.9612													54.0497	18990	0.9495	53.6498	19722	0.9861							13.0526	12.6283						33.3201	39.8009
														27.0821	19.4822													54.1497	18995	0.94975	53.7498	19724	0.9862							13.0529	12.6309						193.76	20.7186
														15.8582	19.5094													54.2497	19003	0.95015	53.8498	19726	0.9863							13.0545	12.6351						67.96	323.68
														45.3357	15.1337													54.3497	19009	0.95045	53.9497	19726	0.9863							13.0566	12.6356						484.72	129
														11.992	25.1564													54.4497	19016	0.9508	54.0497	19727	0.98635							13.0569	12.6385						773.44	88.8008
														14.0728	15.4242													54.5497	19021	0.95105	54.1497	19729	0.98645							13.0579	12.6394						51.6799	58.6798
														20.4537	21.9142													54.6497	19028	0.9514	54.2497	19731	0.98655							13.0636	12.6401						187.4	321.559
														18.3144	18.0629													54.7497	19032	0.9516	54.3497	19732	0.9866							13.0648	12.6459						296.28	164.242
														29.944	26.3014													54.8497	19038	0.9519	54.4497	19734	0.9867							13.065	12.6467						135.64	1493.48
														20.1725	17.2147													54.9497	19044	0.9522	54.5497	19738	0.9869							13.0656	12.65						355.84	773.519
														24.9573	18.111													55.0497	19047	0.95235	54.6497	19739	0.98695							13.0671	12.6527						9.27986	298.961
														16.7776	18.1963													55.1497	19050	0.9525	54.7497	19743	0.98715							13.0682	12.6534						232.04	290.797
														53.9585	28.1617													55.2497	19053	0.95265	54.8497	19744	0.9872							13.0684	12.6561						18.72	63.9218
														27.4345	20.7907													55.3497	19057	0.95285	54.9497	19745	0.98725							13.0733	12.6577						6.55995	360.961
														16.7959	17.5613													55.4497	19063	0.95315	55.0497	19746	0.9873							13.0755	12.6625						3.80015	23.5978
														24.0459	19.4553													55.5497	19066	0.9533	55.1497	19746	0.9873							13.0787	12.6626						226.76	16.8007
														26.8962	16.0279													55.6497	19070	0.9535	55.2497	19748	0.9874							13.081	12.6664						73.2003	1093.36
														29.5566	19.4971													55.7497	19074	0.9537	55.3497	19749	0.98745							13.0843	12.668						88.8398	423.801
														21.1315	16.3													55.8497	19081	0.95405	55.4497	19752	0.9876							13.0856	12.6699						10.2798	20.2422
														20.6079	21.1142													55.9497	19084	0.9542	55.5497	19754	0.9877							13.0909	12.6741						54.9599	614
														49.8325	17.345													56.0497	19086	0.9543	55.6497	19758	0.9879							13.0923	12.6813						139.68	299.477
														38.3223	17.4596													56.1497	19087	0.95435	55.7497	19760	0.988							13.0926	12.6874						7.68014	7.12092
														27.3017	23.7156													56.2497	19092	0.9546	55.8497	19761	0.98805							13.0936	12.6889						331.36	4.8788
														35.5053	20.1729													56.3497	19097	0.95485	55.9497	19761	0.98805							13.0943	12.6911						125.64	10.9608
														18.6508	19.3321													56.4497	19099	0.95495	56.0497	19762	0.9881							13.0953	12.6915						10.44	88.5197
														29.8509	18.1667													56.5497	19106	0.9553	56.1497	19765	0.98825							13.097	12.6936						51.0801	11.6016
														23.7946	19.1412													56.6497	19112	0.9556	56.2497	19767	0.98835							13.0983	12.694						391.56	206.32
														18.5888	22.5699													56.7497	19119	0.95595	56.3497	19769	0.98845							13.0999	12.6957						6.71973	423.277
														24.5477	20.6925													56.8497	19124	0.9562	56.4497	19770	0.9885							13.1036	12.6976						5.40009	204.961
														15.6243	18.2251													56.9497	19125	0.95625	56.5497	19772	0.9886							13.1087	12.6982						28.2801	392.723
														13.3074	19.7375													57.0497	19132	0.9566	56.6497	19776	0.9888							13.1105	12.699						3.39992	417.398
														15.8509	18.9618													57.1497	19135	0.95675	56.7497	19776	0.9888							13.1222	12.6995						215.8	902.281
														17.5611	18.1561													57.2497	19138	0.9569	56.8497	19778	0.9889							13.1246	12.7001						614.48	394.199
														19.6683	15.1708													57.3497	19141	0.95705	56.9497	19779	0.98895							13.126	12.7012						198.2	33
														21.4253	16.4897													57.4497	19146	0.9573	57.0497	19782	0.9891							13.1281	12.7043						51.3601	188.481
														17.6828	31.8184													57.5497	19149	0.95745	57.1497	19782	0.9891							13.1285	12.7087						20.1599	75.1995
														15.5165	16.009													57.6497	19157	0.95785	57.2497	19784	0.9892							13.1309	12.7109						10.8801	51.7183
														13.5477	16.6352													57.7497	19169	0.95845	57.3497	19784	0.9892							13.131	12.7123						279.48	135.082
														40.9911	17.7923													57.8497	19172	0.9586	57.4497	19787	0.98935							13.1319	12.7126						15.7604	129
														18.5439	20.357													57.9497	19174	0.9587	57.5497	19788	0.9894							13.1364	12.7184						332.68	722.719
														15.9135	23.7341													58.0497	19181	0.95905	57.6497	19792	0.9896							13.1366	12.7194						462.08	62.2812
														22.5925	16.6478													58.1497	19185	0.95925	57.7497	19796	0.9898							13.1405	12.7201						27.3599	1.83987
														14.361	19.2322													58.2497	19192	0.9596	57.8497	19799	0.98995							13.1409	12.7222						80.2803	184.598
														17.6568	17.0449													58.3497	19192	0.9596	57.9497	19801	0.99005							13.1429	12.7248						76.4802	142.883
														22.6731	18.8134													58.4497	19201	0.96005	58.0497	19802	0.9901							13.1461	12.7255						231.16	4.7969
														32.1514	23.7496													58.5497	19204	0.9602	58.1497	19804	0.9902							13.1473	12.7265						74.1995	16.1211
														48.3791	27.8594													58.6497	19208	0.9604	58.2497	19804	0.9902							13.1545	12.7292						239.88	91.8008
														15.519	20.1423													58.7497	19210	0.9605	58.3497	19805	0.99025							13.1564	12.7307						8.39949	9.23828
														37.4502	17.1515													58.8497	19214	0.9607	58.4497	19805	0.99025							13.1564	12.7327						13.5604	2.20284
														42.4806	18.5118													58.9497	19216	0.9608	58.5497	19806	0.9903							13.1617	12.738						448.24	227.68
														39.5766	17.6214													59.0497	19220	0.961	58.6497	19809	0.99045							13.1632	12.7384						39.5998	267.36
														14.3893	24.4567													59.1497	19224	0.9612	58.7497	19813	0.99065							13.1657	12.7396						285.52	195.92
														42.0016	17.046													59.2497	19225	0.96125	58.8497	19814	0.9907							13.1683	12.7413						58.8408	6.28001
														23.4274	21.4352													59.3497	19229	0.96145	58.9497	19816	0.9908							13.1685	12.747						15.1193	1226.48
														43.422	19.3363													59.4497	19234	0.9617	59.0497	19817	0.99085							13.169	12.7471						5.80041	27.28
														13.1956	20.1265													59.5497	19243	0.96215	59.1497	19819	0.99095							13.1694	12.7504						4.12046	219.56
														18.2166	35.4161													59.6497	19245	0.96225	59.2497	19821	0.99105							13.1731	12.7506						371.119	125.2
														16.2316	41.0903													59.7497	19246	0.9623	59.3497	19822	0.9911							13.1739	12.7526						76.6009	153.36
														21.9833	17.3225													59.8497	19248	0.9624	59.4497	19825	0.99125							13.1758	12.7549						302.84	343.44
														21.9549	25.0896													59.9497	19253	0.96265	59.5497	19826	0.9913							13.1764	12.7578						39.36	184
														39.9701	19.7617													60.0497	19255	0.96275	59.6497	19827	0.99135							13.1796	12.7581						12.6799	1.60008
														12.4014	25.1558													60.1497	19259	0.96295	59.7497	19829	0.99145							13.181	12.7599						52.2003	332.8
														36.2901	16.8904													60.2497	19266	0.9633	59.8497	19829	0.99145							13.1828	12.76						8.31934	33.9599
														17.5788	16.9381													60.3497	19268	0.9634	59.9497	19829	0.99145							13.1852	12.7649						14.2802	52.0801
														29.9525	18.983													60.4496	19274	0.9637	60.0497	19830	0.9915							13.1855	12.7654						179.28	11.6798
														13.5752	13.5472													60.5496	19278	0.9639	60.1497	19832	0.9916							13.1857	12.7672						224	9.80005
														35.0629	22.9488													60.6496	19282	0.9641	60.2497	19832	0.9916							13.1905	12.7681						112.24	26.5999
														45.1997	15.7985													60.7496	19288	0.9644	60.3497	19833	0.99165							13.1908	12.7684						16.6398	73.76
														15.2603	17.0223													60.8496	19292	0.9646	60.4496	19836	0.9918							13.1935	12.7701						58.9198	19.5601
														22.4608	16.7546													60.9496	19297	0.96485	60.5496	19837	0.99185							13.194	12.7701						18.92	129.2
														16.0141	18.6985													61.0496	19303	0.96515	60.6496	19839	0.99195							13.1956	12.7755						540.24	320.32
														20.3549	16.6148													61.1496	19307	0.96535	60.7496	19841	0.99205							13.1975	12.7757						158.16	30.5599
														14.3955	18.212													61.2496	19310	0.9655	60.8496	19841	0.99205							13.1991	12.7814						1148.2	172.24
														50.2302	16.8287													61.3496	19313	0.96565	60.9496	19842	0.9921							13.1992	12.7865						49.7999	16.5998
														34.4999	22.2818													61.4496	19315	0.96575	61.0496	19843	0.99215							13.1996	12.7907						77.4794	7.96024
														19.2147	20.6979													61.5496	19319	0.96595	61.1496	19845	0.99225							13.2017	12.7914						39.7996	102.2
														29.9966	22.1282													61.6496	19321	0.96605	61.2496	19846	0.9923							13.2037	12.7916						25.1605	457.12
														19.0092	20.3354													61.7496	19326	0.9663	61.3496	19848	0.9924							13.2037	12.7924						243.32	9.12018
														12.3345	17.6845													61.8496	19328	0.9664	61.4496	19848	0.9924							13.2041	12.7924						204.84	20.4399
														14.6507	19.0116													61.9496	19330	0.9665	61.5496	19850	0.9925							13.2049	12.7937						8.24023	244.84
														20.8809	16.3132													62.0496	19332	0.9666	61.6496	19852	0.9926							13.2051	12.8017						5.24007	133.28
														14.3753	18.6986													62.1496	19336	0.9668	61.7496	19852	0.9926							13.2058	12.8162						3.43924	9.67961
														17.9697	23.6986													62.2496	19341	0.96705	61.8496	19853	0.99265							13.2098	12.8184						22.0801	6.48001
														34.1054	16.0011													62.3496	19345	0.96725	61.9496	19853	0.99265							13.2123	12.8228						216.441	51.1201
														19.1427	18.0685													62.4496	19348	0.9674	62.0496	19854	0.9927							13.216	12.8239						226	83.2404
														18.6433	19.5718													62.5496	19351	0.96755	62.1496	19855	0.99275							13.2209	12.8253						12.0801	8.27969
														11.9392	21.2854													62.6496	19353	0.96765	62.2496	19856	0.9928							13.2218	12.8261						21.9599	12.7604
														26.6486	16.8904													62.7496	19355	0.96775	62.3496	19858	0.9929							13.223	12.8274						97.7998	9.59985
														24.17	26.6464													62.8496	19356	0.9678	62.4496	19859	0.99295							13.2232	12.8283						236.84	539.36
														18.0676	19.0904													62.9496	19360	0.968	62.5496	19859	0.99295							13.2259	12.8294						161.24	62.3198
														35.0535	18.2984													63.0496	19363	0.96815	62.6496	19860	0.993							13.2277	12.8332						68.1201	126.12
														15.8718	18.0582													63.1496	19364	0.9682	62.7496	19862	0.9931							13.2306	12.8352						51.1994	65.96
														27.8101	21.6994													63.2496	19365	0.96825	62.8496	19862	0.9931							13.231	12.8372						7.84059	363.96
														14.1894	18.1701													63.3496	19369	0.96845	62.9496	19863	0.99315							13.2325	12.8405						56.0001	31.0001
														22.3608	17.86													63.4496	19371	0.96855	63.0496	19863	0.99315							13.2365	12.8411						175.08	6.95992
														18.7459	17.1103													63.5496	19372	0.9686	63.1496	19863	0.99315							13.2373	12.8428						410	611
														30.1992	22.2636													63.6496	19375	0.96875	63.2496	19863	0.99315							13.2386	12.8484						32.9601	253.28
														47.5767	18.1657													63.7496	19378	0.9689	63.3496	19863	0.99315							13.2437	12.8489						117.04	28.6799
														15.5247	14.7062													63.8496	19380	0.969	63.4496	19865	0.99325							13.2441	12.8492						89.8399	54.7201
														21.1283	32.6327													63.9496	19383	0.96915	63.5496	19865	0.99325							13.2448	12.8502						33.5195	239.84
														20.1783	20.6156													64.0496	19385	0.96925	63.6496	19865	0.99325							13.247	12.8524						55.1601	250.76
														20.0314	19.5828													64.1496	19386	0.9693	63.7496	19866	0.9933							13.2515	12.8555						21.1202	224.72
														14.637	15.4705													64.2496	19389	0.96945	63.8496	19866	0.9933							13.2524	12.8579						57.1199	6.7202
														31.7499	16.9923													64.3496	19390	0.9695	63.9496	19867	0.99335							13.2524	12.8582						6.2793	78.2797
														14.1639	18.2328													64.4496	19391	0.96955	64.0496	19872	0.9936							13.253	12.8598						18.7607	125.2
														23.9323	18.4163													64.5496	19396	0.9698	64.1496	19874	0.9937							13.2581	12.8631						17.96	165.96
														20.5813	16.51													64.6496	19403	0.97015	64.2496	19877	0.99385							13.259	12.8633						12.84	21.8398
														15.9038	21.8882													64.7496	19404	0.9702	64.3496	19878	0.9939							13.2598	12.8642						88.2401	240.68
														23.2681	23.6483													64.8496	19405	0.97025	64.4496	19880	0.994							13.2634	12.8679						132.04	498.841
														26.2277	22.479													64.9496	19407	0.97035	64.5496	19881	0.99405							13.2638	12.8681						113.36	15.0404
														24.1599	21.913													65.0496	19408	0.9704	64.6496	19883	0.99415							13.2667	12.8683						4.3603	19.6797
														19.6772	20.3343													65.1496	19412	0.9706	64.7496	19884	0.9942							13.269	12.8688						24.7998	82.5592
														15.9964	17.1529													65.2496	19413	0.97065	64.8496	19885	0.99425							13.2724	12.8689						43.8797	30.2005
														19.5705	19.2546													65.3496	19416	0.9708	64.9496	19887	0.99435							13.2753	12.8717						39.7598	970.32
														30.0117	36.3036													65.4496	19418	0.9709	65.0496	19887	0.99435							13.2766	12.8722						14.6006	388.64
														68.1333	19.0971													65.5496	19420	0.971	65.1496	19889	0.99445							13.2778	12.8744						66.5998	583.2
														16.1346	18.4584													65.6496	19422	0.9711	65.2496	19889	0.99445							13.2788	12.8753						8.8398	297.48
														14.553	19.0219													65.7496	19425	0.97125	65.3496	19890	0.9945							13.2871	12.879						57.8408	270.199
														27.8787	22.3141													65.8496	19427	0.97135	65.4496	19891	0.99455							13.2883	12.88						62.6796	266.28
														23.4818	19.8408													65.9496	19431	0.97155	65.5496	19894	0.9947							13.2887	12.8816						17.0002	171.92
														19.9997	19.681													66.0496	19434	0.9717	65.6496	19896	0.9948							13.2898	12.8845						19.1599	167.88
														19.4939	19.3271													66.1496	19434	0.9717	65.7496	19896	0.9948							13.2899	12.8845						2.56063	147.76
														13.3089	14.2149													66.2496	19437	0.97185	65.8496	19896	0.9948							13.2904	12.8852						59.88	619.48
														14.7905	21.7798													66.3496	19438	0.9719	65.9496	19897	0.99485							13.2961	12.8872						277.28	177
														42.9819	15.6751													66.4496	19441	0.97205	66.0496	19897	0.99485							13.2991	12.8906						53.0802	294.4
														36.2498	17.4978													66.5496	19443	0.97215	66.1496	19898	0.9949							13.3034	12.8914						55.5194	172
														22.6884	27.0582													66.6496	19445	0.97225	66.2496	19899	0.99495							13.3034	12.8921						7.48039	4.35922
														15.2329	20.4071													66.7496	19448	0.9724	66.3496	19899	0.99495							13.3061	12.8941						79.4786	26.0801
														15.7392	16.7005													66.8496	19451	0.97255	66.4496	19900	0.995							13.3074	12.8979						5.68178	521.04
														18.2322	14.357													66.9496	19454	0.9727	66.5496	19902	0.9951							13.3075	12.9011						324.599	753.28
														14.3233	18.4213													67.0496	19459	0.97295	66.6496	19903	0.99515							13.3089	12.9023						387.119	406.24
														19.1101	20.3799													67.1496	19461	0.97305	66.7496	19903	0.99515							13.3094	12.9045						7.72071	150.88
														26.7235	19.1829													67.2495	19462	0.9731	66.8496	19904	0.9952							13.3117	12.9047						216.44	231.439
														13.3804	18.4459													67.3495	19463	0.97315	66.9496	19905	0.99525							13.3132	12.9068						23.1208	117.88
														33.9274	16.6909													67.4495	19465	0.97325	67.0496	19905	0.99525							13.3151	12.9074						17.3184	110.36
														46.6328	23.1915													67.5495	19470	0.9735	67.1496	19905	0.99525							13.3152	12.9107						52.5217	136.92
														13.3846	17.0905													67.6495	19472	0.9736	67.2495	19905	0.99525							13.3193	12.912						182.68	928.521
														18.4013	18.2232													67.7495	19475	0.97375	67.3495	19905	0.99525							13.323	12.914						47.2791	179
														19.0828	17.4402													67.8495	19478	0.9739	67.4495	19905	0.99525							13.3237	12.9147						17.7209	145.48
														24.4199	17.2709													67.9495	19480	0.974	67.5495	19905	0.99525							13.3258	12.9154						50.9588	71.0392
														17.2983	18.1552													68.0495	19481	0.97405	67.6495	19905	0.99525							13.3263	12.9167						235.682	51.2405
														15.7045	18.9118													68.1495	19485	0.97425	67.7495	19905	0.99525							13.3269	12.9175						21.1581	945.959
														26.0168	15.6814													68.2495	19488	0.9744	67.8495	19907	0.99535							13.3277	12.9192						249.441	35.7617
														22.3555	15.3023													68.3495	19489	0.97445	67.9495	19909	0.99545							13.3285	12.921						129.119	4.1991
														17.681	17.6887													68.4495	19491	0.97455	68.0495	19911	0.99555							13.3303	12.9218						86.5194	431.4
														31.5985	18.2844													68.5495	19494	0.9747	68.1495	19913	0.99565							13.3313	12.9236						67.2813	57.6798
														19.5192	19.8453													68.6495	19494	0.9747	68.2495	19914	0.9957							13.3329	12.924						28.0003	62.2791
														17.2152	17.1013													68.7495	19494	0.9747	68.3495	19915	0.99575							13.3333	12.9249						45.5996	177.801
														26.0766	19.8292													68.8495	19498	0.9749	68.4495	19915	0.99575							13.3337	12.9312						38.9998	15.7209
														47.9888	17.0552													68.9495	19498	0.9749	68.5495	19916	0.9958							13.3407	12.9338						364.961	1170.4
														30.8526	19.2525													69.0495	19502	0.9751	68.6495	19916	0.9958							13.3455	12.9353						191.56	310.16
														31.5293	21.1059													69.1495	19502	0.9751	68.7495	19916	0.9958							13.3494	12.9356						16.0001	3.04127
														16.4862	20.9998													69.2495	19506	0.9753	68.8495	19916	0.9958							13.3532	12.9356						385.799	115.92
														29.7437	18.9516													69.3495	19508	0.9754	68.9495	19916	0.9958							13.3571	12.9379						8.00013	49.0001
														27.8397	15.3776													69.4495	19509	0.97545	69.0495	19918	0.9959							13.359	12.9381						320.521	10.9998
														16.5778	19.5964													69.5495	19509	0.97545	69.1495	19918	0.9959							13.3611	12.9384						209.318	464.639
														16.5859	15.1156													69.6495	19511	0.97555	69.2495	19918	0.9959							13.3616	12.9387						77.84	299.641
														20.3666	18.7867													69.7495	19514	0.9757	69.3495	19919	0.99595							13.3684	12.944						113.561	165.561
														20.3647	25.46													69.8495	19517	0.97585	69.4495	19919	0.99595							13.3706	12.9446						534.44	5.3203
														41.6307	19.8172													69.9495	19519	0.97595	69.5495	19920	0.996							13.3751	12.9449						7.16	21.4396
														22.2002	30.9467													70.0495	19523	0.97615	69.6495	19921	0.99605							13.3753	12.9503						53.5215	77.8807
														14.3944	17.7038													70.1495	19524	0.9762	69.7495	19921	0.99605							13.3761	12.9517						107.199	370.92
														18.8198	19.264													70.2495	19529	0.97645	69.8495	19921	0.99605							13.3774	12.9525						16.3203	17.2382
														30.7014	15.4003													70.3495	19531	0.97655	69.9495	19923	0.99615							13.3804	12.9584						195.119	296.361
														17.8641	19.2129													70.4495	19534	0.9767	70.0495	19924	0.9962							13.3815	12.9637						35.8008	6.59951
														15.3497	19.158													70.5495	19536	0.9768	70.1495	19926	0.9963							13.3846	12.9672						15.3593	91.92
														25.6642	18.5733													70.6495	19539	0.97695	70.2495	19926	0.9963							13.3928	12.9691						43.2013	123.721
														13.8614	25.7697													70.7495	19541	0.97705	70.3495	19927	0.99635							13.3972	12.9706						130.359	3.08012
														17.1504	17.2217													70.8495	19543	0.97715	70.4495	19928	0.9964							13.398	12.971						26.5606	6.67973
														18.4883	17.826													70.9495	19544	0.9772	70.5495	19929	0.99645							13.3991	12.9716						31.1191	2.35922
														34.9142	20.2677													71.0495	19547	0.97735	70.6495	19929	0.99645							13.4006	12.9727						334.6	15.5194
														15.7059	22.9798													71.1495	19549	0.97745	70.7495	19930	0.9965							13.4089	12.9729						155.4	58.3206
														23.2531	15.8111													71.2495	19553	0.97765	70.8495	19930	0.9965							13.4094	12.9756						253.08	1.72077
														12.7423	16.5352													71.3495	19557	0.97785	70.9495	19930	0.9965							13.4098	12.976						259	494.959
														35.5185	16.1451													71.4495	19557	0.97785	71.0495	19930	0.9965							13.4117	12.9763						71.9197	161.84
														30.4172	21.7568													71.5495	19559	0.97795	71.1495	19930	0.9965							13.4137	12.9772						75.881	103.441
														13.2041	31.1741													71.6495	19559	0.97795	71.2495	19931	0.99655							13.4161	12.9782						159.799	519.32
														29.2267	17.6424													71.7495	19561	0.97805	71.3495	19931	0.99655							13.4162	12.9806						4.64051	40.9999
														19.1573	19.7037													71.8495	19562	0.9781	71.4495	19931	0.99655							13.4191	12.9842						18.3983	109.68
														21.4533	18.4977													71.9495	19564	0.9782	71.5495	19932	0.9966							13.4238	12.9888						132.881	8.59954
														17.3151	14.9436													72.0495	19564	0.9782	71.6495	19932	0.9966							13.4241	12.99						160.84	104.039
														17.9197	18.0603													72.1495	19566	0.9783	71.7495	19932	0.9966							13.4242	12.9907						58.6797	256.201
														22.5341	18.9532													72.2495	19568	0.9784	71.8495	19932	0.9966							13.4266	12.9909						59.2012	158.199
														37.2469	20.6673													72.3495	19570	0.9785	71.9495	19933	0.99665							13.4314	12.9911						4.87899	46.3203
														18.1297	23.6392													72.4495	19573	0.97865	72.0495	19933	0.99665							13.4322	12.9969						177.561	177.721
														14.0498	14.7735													72.5495	19574	0.9787	72.1495	19933	0.99665							13.4366	12.9983						209.039	790.84
														23.464	18.9728													72.6495	19578	0.9789	72.2495	19934	0.9967							13.4374	12.9997						139	211.44
														23.9066	16.4246													72.7495	19580	0.979	72.3495	19935	0.99675							13.4382	13.0001						19.2813	24.4002
														20.7551	20.096													72.8495	19582	0.9791	72.4495	19935	0.99675							13.4411	13.0028						3.59953	222.799
														15.1239	27.0095													72.9495	19585	0.97925	72.5495	19935	0.99675							13.4414	13.0032						13.5197	11.5217
														17.8766	16.3595													73.0495	19587	0.97935	72.6495	19935	0.99675							13.4433	13.0038						37.4006	5.83956
														17.6879	22.8142													73.1495	19590	0.9795	72.7495	19935	0.99675							13.4478	13.0047						24.4391	65.1192
														46.2577	18.3126													73.2495	19594	0.9797	72.8495	19935	0.99675							13.4502	13.0078						101.24	953.84
														16.7019	17.2101													73.3495	19596	0.9798	72.9495	19935	0.99675							13.4503	13.0081						31.6797	66.9998
														18.4214	18.0344													73.4495	19599	0.97995	73.0495	19935	0.99675							13.4513	13.0103						207.32	113.442
														32.9627	18.8565													73.5495	19600	0.98	73.1495	19935	0.99675							13.4514	13.0105						11.6797	509
														31.9934	19.1937													73.6495	19601	0.98005	73.2495	19935	0.99675							13.4518	13.0136						15.3204	179.439
														19.6822	16.727													73.7495	19602	0.9801	73.3495	19937	0.99685							13.4529	13.0136						32.84	32.5197
														24.8186	16.8352													73.8494	19605	0.98025	73.4495	19937	0.99685							13.4531	13.0164						272.201	11.8399
														12.4257	23.4386													73.9494	19606	0.9803	73.5495	19937	0.99685							13.4535	13.0167						19.92	725.519
														23.9496	18.8308													74.0494	19607	0.98035	73.6495	19938	0.9969							13.4546	13.0282						12.639	284.201
														18.1926	18.5303													74.1494	19608	0.9804	73.7495	19939	0.99695							13.4546	13.0289						50.8006	361.719
														22.3997	19.2173													74.2494	19612	0.9806	73.8494	19939	0.99695							13.4546	13.0307						459.721	219.32
														19.8381	19.8954													74.3494	19613	0.98065	73.9494	19940	0.997							13.4566	13.0319						989.398	92.5605
														24.3218	24.1363													74.4494	19616	0.9808	74.0494	19940	0.997							13.46	13.0332						12.16	402.881
														26.8088	18.2175													74.5494	19617	0.98085	74.1494	19940	0.997							13.4601	13.0386						98.1603	171.719
														17.7819	18.6705													74.6494	19618	0.9809	74.2494	19941	0.99705							13.4604	13.0401						45.3614	991.439
														22.8309	17.2499													74.7494	19619	0.98095	74.3494	19941	0.99705							13.4614	13.0412						174.719	152.762
														11.4605	21.4548													74.8494	19619	0.98095	74.4494	19942	0.9971							13.4627	13.045						147.08	103
														14.2194	14.116													74.9494	19620	0.981	74.5494	19943	0.99715							13.4644	13.0453						95.7597	241.039
														14.1915	39.5152													75.0494	19623	0.98115	74.6494	19943	0.99715							13.4648	13.0467						119.721	1063.4
														19.0866	17.7176													75.1494	19626	0.9813	74.7494	19944	0.9972							13.4654	13.0467						17.7598	366.078
														16.4749	19.8975													75.2494	19628	0.9814	74.8494	19944	0.9972							13.4655	13.0474						3.83958	363.442
														14.4896	27.8755													75.3494	19629	0.98145	74.9494	19945	0.99725							13.4665	13.049						414.24	39.4414
														34.7828	16.3941													75.4494	19633	0.98165	75.0494	19945	0.99725							13.4691	13.0492						21.8399	233.437
														15.912	18.33													75.5494	19637	0.98185	75.1494	19945	0.99725							13.4698	13.0493						34.4005	22.4024
														36.9854	15.4618													75.6494	19641	0.98205	75.2494	19946	0.9973							13.4701	13.0499						133.119	252.84
														16.6252	27.0597													75.7494	19641	0.98205	75.3494	19946	0.9973							13.4724	13.0515						4.80095	75.1604
														14.6416	18.0366													75.8494	19645	0.98225	75.4494	19946	0.9973							13.4733	13.0522						136.4	1900.72
														45.8246	20.6686													75.9494	19647	0.98235	75.5494	19947	0.99735							13.4755	13.054						10.7188	65.4805
														30.4005	16.457													76.0494	19649	0.98245	75.6494	19947	0.99735							13.4784	13.0548						109.121	478.32
														15.6874	26.6986													76.1494	19652	0.9826	75.7494	19947	0.99735							13.4793	13.0549						393.52	618.519
														17.1637	18.8384													76.2494	19653	0.98265	75.8494	19949	0.99745							13.482	13.0563						105.48	432.68
														40.7966	16.8771													76.3494	19654	0.9827	75.9494	19949	0.99745							13.4852	13.0586						10.6798	2.92209
														29.3388	20.3821													76.4494	19654	0.9827	76.0494	19949	0.99745							13.4872	13.0607						136.721	22.078
														16.1726	23.2298													76.5494	19655	0.98275	76.1494	19949	0.99745							13.4882	13.0615						580.279	13.0394
														15.8419	17.2454													76.6494	19655	0.98275	76.2494	19949	0.99745							13.4892	13.0652						317.76	224.883
														22.7794	23.7676													76.7494	19657	0.98285	76.3494	19949	0.99745							13.4896	13.0662						20.1209	203.757
														44.6213	16.2757													76.8494	19658	0.9829	76.4494	19949	0.99745							13.4904	13.0689						70.3183	46.9611
														15.4671	15.5848													76.9494	19659	0.98295	76.5494	19949	0.99745							13.4935	13.0705						38.2404	62.9998
														21.9745	18.2729													77.0494	19661	0.98305	76.6494	19949	0.99745							13.4937	13.0718						121.24	51.2812
														19.9846	19.4272													77.1494	19662	0.9831	76.7494	19949	0.99745							13.4949	13.0719						78.76	344.797
														22.214	16.9799													77.2494	19666	0.9833	76.8494	19949	0.99745							13.4995	13.0727						130.361	386.84
														37.2796	16.1449													77.3494	19668	0.9834	76.9494	19949	0.99745							13.5014	13.0731						158.16	1.52332
														25.7741	18.4297													77.4494	19669	0.98345	77.0494	19949	0.99745							13.5019	13.0734						183.76	285.156
														32.4253	18.7923													77.5494	19670	0.9835	77.1494	19949	0.99745							13.5048	13.0734						804.84	3.844
														39.5044	16.434													77.6494	19671	0.98355	77.2494	19949	0.99745							13.5065	13.0749						248.24	87.0388
														37.8708	15.55													77.7494	19674	0.9837	77.3494	19949	0.99745							13.5069	13.0754						383.558	114.918
														29.8618	21.8497													77.8494	19675	0.98375	77.4494	19949	0.99745							13.5075	13.0755						25.5997	182.723
														32.0386	19.0387													77.9494	19675	0.98375	77.5494	19949	0.99745							13.5099	13.0769						17.3201	12.4766
														14.3891	17.1545													78.0494	19676	0.9838	77.6494	19949	0.99745							13.5102	13.077						16.1995	515.641
														16.1922	29.0076													78.1494	19678	0.9839	77.7494	19949	0.99745							13.5174	13.0789						305.721	132.16
														18.374	18.6105													78.2494	19680	0.984	77.8494	19949	0.99745							13.5237	13.079						271.559	244.402
														18.189	22.7866													78.3494	19683	0.98415	77.9494	19949	0.99745							13.525	13.0797						140.359	580.84
														23.6028	18.3057													78.4494	19685	0.98425	78.0494	19950	0.9975							13.5261	13.0806						75.6408	375.438
														24.7109	15.5636													78.5494	19686	0.9843	78.1494	19950	0.9975							13.5335	13.0812						20.9608	9.44141
														24.6683	18.1158													78.6494	19688	0.9844	78.2494	19950	0.9975							13.5376	13.0826						19.0822	15.84
														15.2328	20.7044													78.7494	19689	0.98445	78.3494	19950	0.9975							13.5395	13.0879						364.598	2.99994
														18.0116	17.8988													78.8494	19689	0.98445	78.4494	19950	0.9975							13.5398	13.0929						19.6796	12.9182
														40.8608	19.9886													78.9494	19691	0.98455	78.5494	19950	0.9975							13.5404	13.095						123.441	201.922
														29.9379	23.8345													79.0494	19691	0.98455	78.6494	19952	0.9976							13.5411	13.0968						206.078	56.9999
														39.8191	17.5235													79.1494	19692	0.9846	78.7494	19952	0.9976							13.542	13.0971						137.679	5.48071
														26.3772	18.4513													79.2494	19695	0.98475	78.8494	19952	0.9976							13.5434	13.1002						217.402	358.84
														20.2916	17.1196													79.3494	19696	0.9848	78.9494	19952	0.9976							13.5442	13.1009						116.481	530.797
														19.5373	19.1622													79.4494	19696	0.9848	79.0494	19952	0.9976							13.545	13.1027						196.48	890.683
														22.0868	29.2359													79.5494	19697	0.98485	79.1494	19952	0.9976							13.5477	13.1036						23.6367	578.68
														22.1688	16.7796													79.6494	19700	0.985	79.2494	19952	0.9976							13.5509	13.1064						44.2422	467.719
														40.8396	16.4186													79.7494	19701	0.98505	79.3494	19953	0.99765							13.5559	13.1064						404.84	236.32
														32.9923	21.5462													79.8494	19703	0.98515	79.4494	19953	0.99765							13.5564	13.1084						308.399	113.121
														31.4818	23.3989													79.9494	19704	0.9852	79.5494	19953	0.99765							13.5597	13.1141						149.641	569.797
														16.994	28.4756													80.0494	19704	0.9852	79.6494	19954	0.9977							13.5601	13.1147						285.64	630.203
														20.759	15.5803													80.1494	19704	0.9852	79.7494	19954	0.9977							13.5608	13.117						46.0779	134
														16.1639	16.8884													80.2494	19705	0.98525	79.8494	19954	0.9977							13.5617	13.1198						187.242	336.078
														23.9137	22.8066													80.3493	19706	0.9853	79.9494	19955	0.99775							13.5623	13.1207						11.2381	281.32
														17.6472	21.3203													80.4493	19706	0.9853	80.0494	19955	0.99775							13.5654	13.1216						55.8828	200.801
														14.4752	21.0384													80.5493	19707	0.98535	80.1494	19956	0.9978							13.5673	13.1244						145.039	17.6796
														20.2406	14.5438													80.6493	19708	0.9854	80.2494	19956	0.9978							13.5684	13.125						25.1211	94.2386
														14.3024	20.4228													80.7493	19709	0.98545	80.3493	19956	0.9978							13.5699	13.1262						223.797	41.6408
														31.896	15.2081													80.8493	19709	0.98545	80.4493	19956	0.9978							13.5723	13.127						64.8006	1.83969
														16.145	22.0009													80.9493	19710	0.9855	80.5493	19956	0.9978							13.5752	13.1288						161.16	8.60147
														41.0041	19.5619													81.0493	19711	0.98555	80.6493	19956	0.9978							13.5753	13.1289						17.5195	30.6797
														32.8996	17.0278													81.1493	19712	0.9856	80.7493	19956	0.9978							13.5759	13.1314						168	699.558
														18.2722	18.6552													81.2493	19714	0.9857	80.8493	19957	0.99785							13.5769	13.132						28.4022	341.922
														65.1397	25.1237													81.3493	19715	0.98575	80.9493	19958	0.9979							13.5819	13.1341						152.598	9.19933
														14.0871	16.4692													81.4493	19717	0.98585	81.0493	19958	0.9979							13.5822	13.1359						117.602	150.199
														23.463	36.8243													81.5493	19719	0.98595	81.1493	19958	0.9979							13.5849	13.1364						76.6405	124.84
														21.5	21.6568													81.6493	19719	0.98595	81.2493	19958	0.9979							13.5859	13.1369						161.238	23.6015
														30.5848	20.7188													81.7493	19719	0.98595	81.3493	19958	0.9979							13.5861	13.1378						22.9998	2.39849
														33.8135	15.3348													81.8493	19720	0.986	81.4493	19959	0.99795							13.5901	13.1398						121.48	115
														20.802	23.1831													81.9493	19720	0.986	81.5493	19959	0.99795							13.596	13.1402						378.2	1145.48
														28.0643	20.454													82.0493	19721	0.98605	81.6493	19959	0.99795							13.6013	13.1412						82.5624	105.641
														13.0409	18.3766													82.1493	19722	0.9861	81.7493	19959	0.99795							13.6036	13.1421						112.438	20.2814
														17.711	19.223													82.2493	19724	0.9862	81.8493	19960	0.998							13.6042	13.1451						164.441	224.758
														30.2071	17.2333													82.3493	19725	0.98625	81.9493	19960	0.998							13.6052	13.1487						151.16	336.563
														33.3	17.5875													82.4493	19728	0.9864	82.0493	19960	0.998							13.6055	13.1489						77.8006	459.758
														18.7837	19.9954													82.5493	19729	0.98645	82.1493	19960	0.998							13.6059	13.1492						377.438	409
														23.4552	18.1239													82.6493	19733	0.98665	82.2493	19961	0.99805							13.6062	13.1493						54.1211	256.719
														12.6722	18.9888													82.7493	19735	0.98675	82.3493	19962	0.9981							13.6065	13.1498						65.9178	11.1602
														18.7657	16.7944													82.8493	19735	0.98675	82.4493	19964	0.9982							13.6094	13.1522						52.1601	155.52
														15.7185	23.0785													82.9493	19735	0.98675	82.5493	19964	0.9982							13.6096	13.1557						10.5236	24.2813
														28.4214	16.0134													83.0493	19735	0.98675	82.6493	19964	0.9982							13.6108	13.157						284.879	7.48047
														14.9526	24.2887													83.1493	19735	0.98675	82.7493	19964	0.9982							13.6123	13.1571						395.84	3.87878
														23.3575	23.9421													83.2493	19738	0.9869	82.8493	19964	0.9982							13.6139	13.158						67.4413	40.5626
														40.5275	14.0446													83.3493	19741	0.98705	82.9493	19964	0.9982							13.6153	13.1616						24.6795	226.277
														23.8553	15.8772													83.4493	19744	0.9872	83.0493	19964	0.9982							13.616	13.1627						16.719	221.562
														31.5583	16.0808													83.5493	19745	0.98725	83.1493	19964	0.9982							13.6178	13.1635						31.039	603.039
														17.3864	15.3137													83.6493	19746	0.9873	83.2493	19964	0.9982							13.6187	13.1685						233.402	148.879
														26.1206	15.4943													83.7493	19748	0.9874	83.3493	19964	0.9982							13.6187	13.1717						15.957	1.96082
														11.432	21.7634													83.8493	19749	0.98745	83.4493	19964	0.9982							13.6198	13.1719						547.043	6.87891
														20.0726	19.5039													83.9493	19749	0.98745	83.5493	19965	0.99825							13.6205	13.1732						11.1993	40.9611
														15.3927	20.3315													84.0493	19749	0.98745	83.6493	19965	0.99825							13.6236	13.1756						95.5975	43.6016
														18.6986	14.9546													84.1493	19749	0.98745	83.7493	19965	0.99825							13.6255	13.1762						22.6796	4.99978
														34.7688	16.4434													84.2493	19751	0.98755	83.8493	19966	0.9983							13.626	13.1778						7.72282	20.7971
														18.6314	18.0409													84.3493	19754	0.9877	83.9493	19966	0.9983							13.6284	13.1829						269.238	9.83972
														17.1015	18.227													84.4493	19754	0.9877	84.0493	19967	0.99835							13.6341	13.1837						147.281	56.5236
														33.9922	18.1276													84.5493	19755	0.98775	84.1493	19967	0.99835							13.6383	13.1837						261.199	101.16
														22.1451	17.4999													84.6493	19755	0.98775	84.2493	19967	0.99835							13.6391	13.1846						97.1212	13.0389
														30.5649	19.625													84.7493	19758	0.9879	84.3493	19967	0.99835							13.6394	13.1858						132.559	53.6406
														25.8885	16.5661													84.8493	19759	0.98795	84.4493	19967	0.99835							13.6449	13.19						262.52	75.1995
														18.9777	19.625													84.9493	19760	0.988	84.5493	19967	0.99835							13.6469	13.1901						103.043	226.84
														23.4941	16.9385													85.0493	19760	0.988	84.6493	19967	0.99835							13.649	13.1925						226.039	196.84
														38.8847	20.5116													85.1493	19761	0.98805	84.7493	19968	0.9984							13.6493	13.1925						28.8009	249.16
														34.452	16.4808													85.2493	19762	0.9881	84.8493	19969	0.99845							13.6493	13.195						1.95722	221.559
														15.8971	24.255													85.3493	19764	0.9882	84.9493	19970	0.9985							13.6498	13.1962						19.2419	27.6015
														14.0351	17.1712													85.4493	19766	0.9883	85.0493	19972	0.9986							13.6507	13.1971						6.19934	126.918
														18.0558	18.1262													85.5493	19766	0.9883	85.1493	19973	0.99865							13.6531	13.1977						635.558	7.80088
														11.6567	32.7749													85.6493	19766	0.9883	85.2493	19973	0.99865							13.6533	13.1991						19.4025	66.1992
														15.0101	17.5839													85.7493	19766	0.9883	85.3493	19973	0.99865							13.6553	13.2004						20.5588	383.68
														17.2806	14.9099													85.8493	19768	0.9884	85.4493	19973	0.99865							13.6557	13.2007						2.92188	307.601
														13.3151	19.423													85.9493	19768	0.9884	85.5493	19973	0.99865							13.6559	13.2016						14.3983	123.039
														13.6236	15.068													86.0493	19769	0.98845	85.6493	19973	0.99865							13.6565	13.2021						34.4412	52.9221
														27.354	18.9213													86.1493	19771	0.98855	85.7493	19973	0.99865							13.6594	13.2029						29.7188	2.16004
														27.9477	16.0751													86.2493	19771	0.98855	85.8493	19973	0.99865							13.6604	13.2047						231.441	24.4375
														21.501	21.7637													86.3493	19772	0.9886	85.9493	19973	0.99865							13.6628	13.2067						214	176.961
														18.8265	17.8256													86.4493	19772	0.9886	86.0493	19973	0.99865							13.6628	13.2067						125.598	72.0822
														20.7107	21.8658													86.5493	19772	0.9886	86.1493	19973	0.99865							13.668	13.2068						49.2814	599
														20.0164	20.7861													86.6493	19772	0.9886	86.2493	19973	0.99865							13.6681	13.2097						123.519	223.32
														11.022	16.7976													86.7493	19772	0.9886	86.3493	19974	0.9987							13.6725	13.2105						362.238	64.4766
														16.2785	17.1915													86.8493	19773	0.98865	86.4493	19974	0.9987							13.6786	13.2113						189.121	20.0821
														25.9612	20.1													86.9492	19773	0.98865	86.5493	19974	0.9987							13.679	13.2134						17.6406	65.6017
														44.6782	17.1299													87.0492	19773	0.98865	86.6493	19974	0.9987							13.6796	13.2152						189.719	347.68
														13.1657	21.0093													87.1492	19774	0.9887	86.7493	19974	0.9987							13.6804	13.2158						75.3593	2.39826
														21.8209	17.555													87.2492	19775	0.98875	86.8493	19974	0.9987							13.6805	13.2195						331.48	184.801
														37.2449	30.0222													87.3492	19776	0.9888	86.9492	19974	0.9987							13.6814	13.2201						58.2812	323.238
														46.8899	15.3821													87.4492	19777	0.98885	87.0492	19974	0.9987							13.6893	13.223						20.3203	44.9999
														18.7916	18.8134													87.5492	19778	0.9889	87.1492	19974	0.9987							13.6934	13.2237						10.1602	410.441
														28.4746	20.3378													87.6492	19779	0.98895	87.2492	19974	0.9987							13.695	13.2251						169.918	135.281
														25.5817	20.1602													87.7492	19779	0.98895	87.3492	19974	0.9987							13.6981	13.2257						167.48	8.27734
														32.5686	21.8756													87.8492	19780	0.989	87.4492	19974	0.9987							13.6989	13.2279						184.242	65.8398
														15.7822	19.5304													87.9492	19782	0.9891	87.5492	19975	0.99875							13.699	13.2294						171.68	108.562
														16.6125	30.9384													88.0492	19784	0.9892	87.6492	19975	0.99875							13.6998	13.2328						20.2384	290.918
														60.8747	12.5155													88.1492	19784	0.9892	87.7492	19975	0.99875							13.7025	13.2329						11.6407	339.762
														28.6205	17.4613													88.2492	19785	0.98925	87.8492	19975	0.99875							13.7079	13.2351						207.761	129.16
														19.3791	21.791													88.3492	19785	0.98925	87.9492	19976	0.9988							13.7107	13.2362						64.3595	449.68
														41.5883	15.1627													88.4492	19786	0.9893	88.0492	19976	0.9988							13.7122	13.2368						50.1994	68.6
														33.174	19.659													88.5492	19787	0.98935	88.1492	19976	0.9988							13.7123	13.2378						21.8788	158.32
														19.8252	16.4284													88.6492	19787	0.98935	88.2492	19976	0.9988							13.7127	13.2403						4.32031	4.67996
														12.4044	16.4197													88.7492	19788	0.9894	88.3492	19976	0.9988							13.7148	13.2416						22.7227	47.12
														43.5141	24.6615													88.8492	19788	0.9894	88.4492	19977	0.99885							13.715	13.2418						15.9177	17.32
														22.684	24.0704													88.9492	19788	0.9894	88.5492	19977	0.99885							13.7175	13.2422						182.84	213.2
														18.9405	20.4271													89.0492	19788	0.9894	88.6492	19977	0.99885							13.7188	13.2441						106.16	1382.08
														37.7805	16.5406													89.1492	19789	0.98945	88.7492	19977	0.99885							13.7195	13.2454						19.0002	70.4803
														33.0002	18.4525													89.2492	19790	0.9895	88.8492	19977	0.99885							13.7225	13.2465						13.8395	64.7998
														23.1363	19.0173													89.3492	19790	0.9895	88.9492	19977	0.99885							13.7253	13.25						101.039	157.2
														46.9879	17.6597													89.4492	19790	0.9895	89.0492	19977	0.99885							13.7257	13.2518						45.3202	89.5598
														21.7979	30.6348													89.5492	19791	0.98955	89.1492	19977	0.99885							13.7262	13.254						59.6796	149.28
														31.1261	20.66													89.6492	19792	0.9896	89.2492	19977	0.99885							13.7266	13.2546						14.4025	869.68
														34.9313	21.4602													89.7492	19793	0.98965	89.3492	19977	0.99885							13.7269	13.257						481.797	31.08
														14.9242	17.2367													89.8492	19796	0.9898	89.4492	19977	0.99885							13.7284	13.26						46.4023	137.2
														41.2691	18.2134													89.9492	19797	0.98985	89.5492	19977	0.99885							13.73	13.2604						164.961	135.64
														19.2565	26.1974													90.0492	19798	0.9899	89.6492	19977	0.99885							13.7333	13.2621						12.7576	2.95995
														23.6023	19.4451													90.1492	19798	0.9899	89.7492	19977	0.99885							13.7337	13.2637						18.0821	72.4
														16.45	19.0537													90.2492	19798	0.9899	89.8492	19977	0.99885							13.7359	13.2666						136.476	257.24
														13.1405	20.7725													90.3492	19801	0.99005	89.9492	19978	0.9989							13.7364	13.2672						141.523	23.0402
														20.642	15.5677													90.4492	19801	0.99005	90.0492	19978	0.9989							13.7368	13.2675						59.4765	1282.24
														45.7825	19.1979													90.5492	19801	0.99005	90.1492	19978	0.9989							13.738	13.2682						82.922	5.87984
														18.8997	20.2218													90.6492	19801	0.99005	90.2492	19978	0.9989							13.7383	13.27						63.3986	62.7203
														60.5972	24.5992													90.7492	19802	0.9901	90.3492	19979	0.99895							13.7384	13.2702						182.082	416.2
														45.069	23.994													90.8492	19802	0.9901	90.4492	19979	0.99895							13.7395	13.2712						152.078	174.68
														75.6652	23.9502													90.9492	19802	0.9901	90.5492	19979	0.99895							13.74	13.2716						160.32	8.20002
														12.991	27.1756													91.0492	19802	0.9901	90.6492	19979	0.99895							13.7403	13.2716						885.68	70.1598
														13.1364	18.5127													91.1492	19802	0.9901	90.7492	19979	0.99895							13.7417	13.2735						42.6797	204.16
														23.2543	45.6826													91.2492	19805	0.99025	90.8492	19979	0.99895							13.7417	13.2737						24.4413	20.2003
														15.7415	21.1095													91.3492	19805	0.99025	90.9492	19979	0.99895							13.744	13.2765						64.4805	22.1197
														32.1536	20.2777													91.4492	19805	0.99025	91.0492	19979	0.99895							13.746	13.2768						176.68	45.9205
														16.8281	35.3252													91.5492	19805	0.99025	91.1492	19979	0.99895							13.7474	13.2788						24.0003	2.63963
														49.7398	18.5407													91.6492	19805	0.99025	91.2492	19979	0.99895							13.7492	13.284						414.199	9.59996
														13.4191	21.8981													91.7492	19807	0.99035	91.3492	19979	0.99895							13.7497	13.2841						10.7616	3.56016
														38.3047	20.895													91.8492	19808	0.9904	91.4492	19979	0.99895							13.7515	13.2847						195.719	166.08
														32.7597	19.5373													91.9492	19808	0.9904	91.5492	19979	0.99895							13.7515	13.2886						609.398	203.32
														33.4868	20.4964													92.0492	19808	0.9904	91.6492	19979	0.99895							13.754	13.2894						117.883	162.24
														14.4977	19.0767													92.1492	19808	0.9904	91.7492	19979	0.99895							13.7553	13.2895						151.398	5.83989
														38.9173	16.3507													92.2492	19808	0.9904	91.8492	19979	0.99895							13.7559	13.291						218.563	49.2403
														20.6649	21.6164													92.3492	19808	0.9904	91.9492	19979	0.99895							13.7568	13.291						109.797	1631.28
														25.818	45.4506													92.4492	19809	0.99045	92.0492	19979	0.99895							13.7591	13.2923						92.1214	268.239
														15.8697	24.5792													92.5492	19813	0.99065	92.1492	19980	0.999							13.7603	13.2941						55.7612	7.56049
														22.1896	16.0703													92.6492	19814	0.9907	92.2492	19980	0.999							13.7608	13.2961						259.321	49.5994
														14.3615	24.0842													92.7492	19815	0.99075	92.3492	19980	0.999							13.7617	13.2965						225.477	28.9202
														13.2441	18.0009													92.8492	19816	0.9908	92.4492	19980	0.999							13.7618	13.2968						537.442	10.8397
														24.5151	18.1212													92.9492	19817	0.99085	92.5492	19980	0.999							13.7626	13.2968						91.3986	35.9602
														16.3169	20.7086													93.0492	19817	0.99085	92.6492	19980	0.999							13.7692	13.3003						213.84	37.8806
														15.9008	19.2972													93.1492	19818	0.9909	92.7492	19981	0.99905							13.7709	13.3005						209.203	14.6396
														33.967	19.9379													93.2492	19818	0.9909	92.8492	19981	0.99905							13.7718	13.3014						13.1171	24.9201
														23.7617	21.4899													93.3492	19818	0.9909	92.9492	19982	0.9991							13.7753	13.3014						180.883	108.76
														14.2626	19.7634													93.4492	19819	0.99095	93.0492	19982	0.9991							13.7809	13.3019						13.8788	162.16
														16.4904	18.2065													93.5491	19820	0.991	93.1492	19982	0.9991							13.7812	13.3038						106.84	170.04
														17.1173	15.6487													93.6491	19821	0.99105	93.2492	19982	0.9991							13.7826	13.3054						75.7187	230.8
														21.3456	18.2904													93.7491	19821	0.99105	93.3492	19983	0.99915							13.7827	13.3063						14.6404	325.08
														26.0503	18.9936													93.8491	19822	0.9911	93.4492	19983	0.99915							13.7837	13.3071						91.719	10.7198
														29.7407	26.3488													93.9491	19822	0.9911	93.5491	19983	0.99915							13.7838	13.3078						153.602	42.8408
														14.8405	17.5262													94.0491	19823	0.99115	93.6491	19983	0.99915							13.7845	13.3079						140.16	113.279
														38.0653	24.09													94.1491	19823	0.99115	93.7491	19983	0.99915							13.7869	13.3089						228.719	150.401
														14.773	17.9961													94.2491	19825	0.99125	93.8491	19983	0.99915							13.7876	13.3099						4.92211	38.1202
														14.3892	20.4487													94.3491	19826	0.9913	93.9491	19983	0.99915							13.7898	13.3135						103.719	5.99989
														40.8642	21.9406													94.4491	19826	0.9913	94.0491	19983	0.99915							13.7906	13.3143						55.6796	6
														19.7292	16.9705													94.5491	19826	0.9913	94.1491	19983	0.99915							13.7921	13.3144						5.76172	22.7998
														15.768	23.9475													94.6491	19827	0.99135	94.2491	19983	0.99915							13.7959	13.3153						7.43738	60.6397
														13.2753	22.5656													94.7491	19827	0.99135	94.3491	19983	0.99915							13.7959	13.3168						8.96101	123.761
														15.5034	23.4648													94.8491	19827	0.99135	94.4491	19984	0.9992							13.8006	13.3174						29.9998	211.04
														13.7959	21.2478													94.9491	19830	0.9915	94.5491	19984	0.9992							13.8036	13.3184						98.9611	125.56
														13.74	19.8668													95.0491	19830	0.9915	94.6491	19984	0.9992							13.8049	13.3189						132.199	25.2402
														14.1927	20.6238													95.1491	19830	0.9915	94.7491	19984	0.9992							13.807	13.3218						141.68	170.68
														13.4374	22.9602													95.2491	19831	0.99155	94.8491	19984	0.9992							13.8071	13.3228						106.801	117.92
														19.9451	20.8605													95.3491	19831	0.99155	94.9491	19984	0.9992							13.8071	13.3233						197.602	230.16
														16.6323	19.1626													95.4491	19832	0.9916	95.0491	19984	0.9992							13.8075	13.3268						33.1991	82.7198
														19.5176	21.4562													95.5491	19833	0.99165	95.1491	19984	0.9992							13.808	13.3281						46.2816	127.68
														48.3574	24.6423													95.6491	19833	0.99165	95.2491	19984	0.9992							13.809	13.3292						25.117	554.68
														30.6589	16.7251													95.7491	19833	0.99165	95.3491	19984	0.9992							13.8106	13.3293						124	59.96
														13.5395	19.8447													95.8491	19833	0.99165	95.4491	19984	0.9992							13.8121	13.3323						63.1209	548.4
														17.4714	18.8887													95.9491	19833	0.99165	95.5491	19984	0.9992							13.8123	13.3345						28.7619	1369.84
														33.6923	18.2688													96.0491	19833	0.99165	95.6491	19984	0.9992							13.8141	13.3358						463.957	468.64
														14.5521	19.5586													96.1491	19834	0.9917	95.7491	19984	0.9992							13.8143	13.3361						156.883	173.08
														15.1073	27.5651													96.2491	19834	0.9917	95.8491	19984	0.9992							13.8168	13.3364						81.4377	32.2403
														29.3991	25.6736													96.3491	19835	0.99175	95.9491	19984	0.9992							13.8213	13.3365						204.762	4.39949
														19.578	17.6371													96.4491	19837	0.99185	96.0491	19984	0.9992							13.8225	13.3378						159	7.36049
														17.4603	21.1159													96.5491	19838	0.9919	96.1491	19984	0.9992							13.8228	13.338						279.758	2.71973
														15.0447	19.1824													96.6491	19838	0.9919	96.2491	19984	0.9992							13.8234	13.3389						544.441	4.68067
														28.369	20.2412													96.7491	19838	0.9919	96.3491	19984	0.9992							13.8234	13.3457						68.6406	7.63962
														17.1263	18.61													96.8491	19838	0.9919	96.4491	19984	0.9992							13.8265	13.3478						12.1602	102.72
														18.3467	18.6233													96.9491	19840	0.992	96.5491	19985	0.99925							13.8273	13.352						47.918	13.7198
														43.0408	16.5568													97.0491	19842	0.9921	96.6491	19985	0.99925							13.8282	13.3553						77.0001	98.7604
														14.3329	17.3316													97.1491	19843	0.99215	96.7491	19985	0.99925							13.8283	13.3573						35.6367	3.35938
														15.6542	27.2918													97.2491	19843	0.99215	96.8491	19985	0.99925							13.8375	13.3578						101.402	495.841
														15.2741	18.1552													97.3491	19844	0.9922	96.9491	19985	0.99925							13.8378	13.3591						259.398	164.439
														40.0958	21.3061													97.4491	19844	0.9922	97.0491	19985	0.99925							13.838	13.3615						84.4023	46.9202
														24.2084	17.1158													97.5491	19845	0.99225	97.1491	19985	0.99925							13.8424	13.3634						180	167.121
														20.7785	21.6813													97.6491	19846	0.9923	97.2491	19985	0.99925							13.8436	13.3639						50.2381	36.1994
														14.3152	23.3861													97.7491	19846	0.9923	97.3491	19985	0.99925							13.848	13.3665						10.1993	123.08
														28.3502	17.409													97.8491	19848	0.9924	97.4491	19985	0.99925							13.849	13.3666						513.68	255.76
														13.4793	23.1116													97.9491	19848	0.9924	97.5491	19986	0.9993							13.8519	13.3674						55.3204	316.6
														15.6966	20.331													98.0491	19849	0.99245	97.6491	19986	0.9993							13.8522	13.368						53.2813	13.4805
														14.6245	21.6801													98.1491	19849	0.99245	97.7491	19986	0.9993							13.8525	13.377						22.7576	8.99998
														23.8988	25.8391													98.2491	19850	0.9925	97.8491	19987	0.99935							13.8543	13.3774						18.1215	133.719
														13.5237	22.6967													98.3491	19851	0.99255	97.9491	19987	0.99935							13.8546	13.3793						100.082	2168.48
														13.7838	16.4413													98.4491	19851	0.99255	98.0491	19987	0.99935							13.8553	13.3802						171.957	795.36
														16.7027	19.1838													98.5491	19851	0.99255	98.1491	19987	0.99935							13.8558	13.3807						2.88261	8.44153
														18.636	16.9145													98.6491	19851	0.99255	98.2491	19987	0.99935							13.8559	13.3813						31.6406	857.279
														15.9228	19.3569													98.7491	19851	0.99255	98.3491	19989	0.99945							13.8583	13.3816						30.2384	506.279
														64.5465	21.5049													98.8491	19851	0.99255	98.4491	19989	0.99945							13.8597	13.3817						22.44	16.7597
														21.8234	28.1811													98.9491	19851	0.99255	98.5491	19989	0.99945							13.8614	13.3829						302.64	37.9611
														28.9771	16.33													99.0491	19852	0.9926	98.6491	19989	0.99945							13.8625	13.384						186.96	378.199
														20.8647	19.8901													99.1491	19853	0.99265	98.7491	19989	0.99945							13.8626	13.3858						26	214.599
														14.7222	18.4083													99.2491	19854	0.9927	98.8491	19989	0.99945							13.864	13.3866						140.36	133.84
														24.0091	17.7406													99.3491	19854	0.9927	98.9491	19989	0.99945							13.8675	13.3873						462.08	176.121
														36.4668	20.9997													99.4491	19854	0.9927	99.0491	19989	0.99945							13.8679	13.3919						114.44	387.481
														16.5918	16.2832													99.5491	19855	0.99275	99.1491	19989	0.99945							13.8692	13.3921						147.44	295.398
														29.2194	23.6028													99.6491	19857	0.99285	99.2491	19989	0.99945							13.8703	13.3959						98.1599	344.481
														16.3396	15.8037													99.7491	19858	0.9929	99.3491	19989	0.99945							13.8721	13.3965						9.8001	7.96075
														12.1051	17.8021													99.8491	19859	0.99295	99.4491	19989	0.99945							13.8749	13.397						330.96	1250.84
														32.4335	15.6588													99.9491	19859	0.99295	99.5491	19989	0.99945							13.8753	13.4						110.12	45.9588
														12.8804	43.9689													100.049	19860	0.993	99.6491	19989	0.99945							13.8771	13.4026						112.48	91.4417
														16.2842	18.1932													100.149	19860	0.993	99.7491	19989	0.99945							13.8816	13.4042						158.52	290.638
														19.3047	16.7689													100.249	19860	0.993	99.8491	19989	0.99945							13.8832	13.4056						68.5598	8.44133
														24.8512	19.9698													100.349	19860	0.993	99.9491	19989	0.99945							13.8839	13.4062						33.1602	122.398
														38.1701	17.4654													100.449	19860	0.993	100.049	19990	0.9995							13.8876	13.4067						202.6	53.682
														45.2363	18.1179													100.549	19861	0.99305	100.149	19990	0.9995							13.8883	13.4069						140.28	200.078
														19.8343	21.5521													100.649	19861	0.99305	100.249	19990	0.9995							13.8899	13.4072						130.88	379.922
														57.4302	15.442													100.749	19862	0.9931	100.349	19990	0.9995							13.8914	13.4077						76.04	40.1992
														32.0882	18.3585													100.849	19864	0.9932	100.449	19990	0.9995							13.8921	13.4104						42.0798	99.0801
														14.1	18.8744													100.949	19864	0.9932	100.549	19990	0.9995							13.8965	13.4131						373.48	198.76
														42.0652	19.9609													101.049	19864	0.9932	100.649	19990	0.9995							13.8968	13.4153						152.48	108.481
														13.2098	18.7577													101.149	19864	0.9932	100.749	19990	0.9995							13.8976	13.4157						18.1602	254.68
														19.895	25.7192													101.249	19864	0.9932	100.849	19990	0.9995							13.898	13.4194						388.64	84.8788
														31.9418	17.8449													101.349	19864	0.9932	100.949	19990	0.9995							13.8991	13.4221						44.8401	309.721
														41.1373	15.9433													101.449	19864	0.9932	101.049	19990	0.9995							13.8992	13.4223						175.88	3.51942
														15.1315	24.9379													101.549	19866	0.9933	101.149	19990	0.9995							13.9016	13.4244						25.0796	88.4806
														35.7825	21.1393													101.649	19866	0.9933	101.249	19990	0.9995							13.9018	13.426						55.6402	26.6405
														32.1496	16.8342													101.749	19866	0.9933	101.349	19990	0.9995							13.9032	13.4263						74.04	95.5196
														30.3356	22.1641													101.849	19867	0.99335	101.449	19990	0.9995							13.9035	13.4264						135.08	396.44
														17.6239	18.1504													101.949	19868	0.9934	101.549	19990	0.9995							13.9036	13.4281						31.3196	5.44134
														36.2737	17.7597													102.049	19868	0.9934	101.649	19990	0.9995							13.9053	13.4311						14.1202	154.199
														36.7996	18.9058													102.149	19868	0.9934	101.749	19990	0.9995							13.9058	13.4314						251.04	148.721
														32.2626	22.0733													102.249	19868	0.9934	101.849	19990	0.9995							13.9065	13.4328						328.44	193.439
														13.1632	17.6958													102.349	19870	0.9935	101.949	19990	0.9995							13.9077	13.4414						30.8396	401.68
														16.3992	16.2916													102.449	19870	0.9935	102.049	19990	0.9995							13.9083	13.4433						166.76	38.92
														39.7442	19.6921													102.549	19871	0.99355	102.149	19990	0.9995							13.9111	13.4464						290.92	34.5195
														19.7219	19.8163													102.649	19872	0.9936	102.249	19990	0.9995							13.9151	13.4467						159.44	122
														23.9772	16.7512													102.749	19873	0.99365	102.349	19990	0.9995							13.9193	13.4479						21.7203	1226.96
														26.1136	21.1366													102.849	19874	0.9937	102.449	19990	0.9995							13.9194	13.4481						4.23955	970.84
														41.0274	19.4194													102.949	19877	0.99385	102.549	19990	0.9995							13.9198	13.4484						226.8	136.721
														14.3324	16.4677													103.049	19877	0.99385	102.649	19990	0.9995							13.9198	13.4492						27.5199	464.558
														14.5275	19.396													103.149	19877	0.99385	102.749	19990	0.9995							13.9199	13.4496						519.24	39.76
														44.1259	17.1114													103.249	19879	0.99395	102.849	19991	0.99955							13.9208	13.4518						58.5199	585.24
														16.0351	16.2864													103.349	19879	0.99395	102.949	19991	0.99955							13.921	13.4521						66.5601	99.4802
														20.844	18.7344													103.449	19879	0.99395	103.049	19991	0.99955							13.9258	13.4523						29.6001	112.32
														34.7072	20.5941													103.549	19880	0.994	103.149	19991	0.99955							13.9284	13.4531						17.7198	597.078
														37.6432	16.4328													103.649	19880	0.994	103.249	19991	0.99955							13.9284	13.4581						15.8004	7.60169
														14.363	18.5176													103.749	19880	0.994	103.349	19991	0.99955							13.9305	13.4585						3.11987	297.039
														33.3012	18.9884													103.849	19880	0.994	103.449	19991	0.99955							13.9309	13.4635						193	121.762
														14.8381	19.593													103.949	19880	0.994	103.549	19991	0.99955							13.9313	13.4669						67.1996	40.3984
														15.2675	21.0435													104.049	19881	0.99405	103.649	19991	0.99955							13.932	13.4696						364.92	721.641
														17.2179	20.5659													104.149	19881	0.99405	103.749	19991	0.99955							13.9329	13.471						29	1887.88
														30.0742	20.3073													104.249	19881	0.99405	103.849	19991	0.99955							13.9345	13.4711						76.3605	26.5626
														20.1862	21.3164													104.349	19881	0.99405	103.949	19991	0.99955							13.9356	13.4717						9.75986	37.5586
														32.1262	19.7047													104.449	19884	0.9942	104.049	19991	0.99955							13.9392	13.4724						33.3998	6.39819
														16.3961	21.2331													104.549	19884	0.9942	104.149	19991	0.99955							13.9402	13.4727						22.6401	366.043
														14.9644	19.4994													104.649	19884	0.9942	104.249	19991	0.99955							13.9405	13.4739						84.3198	34.5589
														15.1118	17.9313													104.749	19884	0.9942	104.349	19991	0.99955							13.9412	13.4755						76.4399	5.71866
														16.2872	21.2558													104.849	19884	0.9942	104.449	19991	0.99955							13.943	13.4766						153.52	10.1602
														37.2238	21.9352													104.949	19884	0.9942	104.549	19991	0.99955							13.9432	13.4772						364.52	12.1601
														13.4935	18.4453													105.049	19884	0.9942	104.649	19991	0.99955							13.9434	13.478						284.64	32.6407
														18.1405	14.6318													105.149	19884	0.9942	104.749	19992	0.9996							13.9442	13.4784						130.2	3.12087
														25.3941	20.4702													105.249	19884	0.9942	104.849	19992	0.9996							13.9448	13.4787						53.8398	59.0003
														16.684	16.595													105.349	19884	0.9942	104.949	19992	0.9996							13.9456	13.4791						7.67977	36.6407
														17.1417	19.6939													105.449	19886	0.9943	105.049	19992	0.9996							13.9467	13.4795						203.28	10.0389
														17.5327	20.2331													105.549	19887	0.99435	105.149	19992	0.9996							13.9469	13.4802						24.7597	36.1991
														15.9502	17.2118													105.649	19887	0.99435	105.249	19992	0.9996							13.9477	13.4814						432.88	34.7186
														69.6708	25.9303													105.749	19887	0.99435	105.349	19992	0.9996							13.9486	13.4828						50.8808	42.2423
														17.6219	17.784													105.849	19887	0.99435	105.449	19992	0.9996							13.951	13.4843						16.7196	262.442
														60.909	17.892													105.949	19887	0.99435	105.549	19992	0.9996							13.952	13.4873						51.8	546.918
														22.9022	25.2462													106.049	19887	0.99435	105.649	19992	0.9996							13.953	13.4948						55.5196	15.3203
														26.0044	23.729													106.149	19887	0.99435	105.749	19992	0.9996							13.9534	13.5001						135.4	13.3985
														32.4339	17.0861													106.249	19889	0.99445	105.849	19992	0.9996							13.9579	13.501						50.3201	53.8828
														16.1082	32.9009													106.349	19889	0.99445	105.949	19992	0.9996							13.9594	13.5026						29.4395	67.32
														34.6738	20.5391													106.449	19889	0.99445	106.049	19992	0.9996							13.9599	13.5054						124.721	224
														48.9177	18.5878													106.549	19889	0.99445	106.149	19992	0.9996							13.9615	13.5079						12.84	3.39832
														35.2826	17.5473													106.649	19889	0.99445	106.249	19992	0.9996							13.9628	13.5108						122.359	17.0782
														21.8085	29.8679													106.749	19890	0.9945	106.349	19992	0.9996							13.9643	13.5132						288.32	15.9999
														34.8277	17.5312													106.849	19890	0.9945	106.449	19992	0.9996							13.9649	13.5149						49.7595	35.4026
														32.2535	16.6019													106.949	19890	0.9945	106.549	19992	0.9996							13.9654	13.5153						59.4406	388.238
														23.864	18.5643													107.049	19891	0.99455	106.649	19992	0.9996							13.9722	13.5171						18.04	166.121
														30.9053	23.7635													107.149	19891	0.99455	106.749	19992	0.9996							13.9723	13.5171						8.75975	84.1213
														37.879	17.1074													107.249	19891	0.99455	106.849	19992	0.9996							13.9756	13.5195						369.68	107.84
														16.1155	20.0969													107.349	19891	0.99455	106.949	19992	0.9996							13.9773	13.5212						15.1201	64.9612
														37.6393	18.075													107.449	19891	0.99455	107.049	19992	0.9996							13.9774	13.5218						75.4004	631.039
														31.1268	20.8743													107.549	19891	0.99455	107.149	19992	0.9996							13.9779	13.5311						113.04	262.8
														30.2772	19.9339													107.649	19891	0.99455	107.249	19992	0.9996							13.9812	13.535						485.201	147.399
														16.4974	18.8065													107.749	19892	0.9946	107.349	19992	0.9996							13.9838	13.5356						30.0397	11.879
														30.7572	20.2929													107.849	19892	0.9946	107.449	19992	0.9996							13.9842	13.5368						105.92	513
														19.34	21.6989													107.949	19892	0.9946	107.549	19994	0.9997							13.9873	13.5379						84.5196	135.519
														56.7129	20.5308													108.049	19892	0.9946	107.649	19994	0.9997							13.992	13.5383						188.48	442.922
														31.5403	22.5047													108.149	19892	0.9946	107.749	19994	0.9997							13.9924	13.5398						129.359	196
														23.6681	19.9085													108.249	19892	0.9946	107.849	19994	0.9997							13.9924	13.5403						19.4005	472.281
														54.9859	20.7239													108.349	19892	0.9946	107.949	19994	0.9997							13.9947	13.5406						135.36	3.03938
														33.6969	21.384													108.449	19892	0.9946	108.049	19995	0.99975							13.9947	13.5449						316.92	270.719
														41.2746	23.2534													108.549	19892	0.9946	108.149	19995	0.99975							13.9949	13.5463						45.5595	99.2423
														12.7102	21.3808													108.649	19893	0.99465	108.249	19995	0.99975							13.9958	13.5472						59.7996	59.5974
														14.2405	19.6858													108.749	19893	0.99465	108.349	19995	0.99975							13.996	13.5472						4.7609	15.6016
														16.8381	17.719													108.849	19894	0.9947	108.449	19995	0.99975							14.0016	13.5474						164.439	222.481
														23.0687	19.489													108.949	19896	0.9948	108.549	19995	0.99975							14.0021	13.5481						391.8	106.558
														12.686	19.9666													109.049	19896	0.9948	108.649	19995	0.99975							14.0046	13.5492						150.88	92.8399
														15.9147	21.9279													109.149	19896	0.9948	108.749	19995	0.99975							14.009	13.5507						26.3602	22.8397
														17.2817	16.6586													109.249	19897	0.99485	108.849	19995	0.99975							14.0115	13.5509						605.48	12.0823
														16.9101	20.0667													109.349	19897	0.99485	108.949	19995	0.99975							14.0144	13.551						83.9602	354.758
														14.9945	19.8839													109.449	19897	0.99485	109.049	19995	0.99975							14.0155	13.551						40.9999	62.7187
														28.499	20.1242													109.549	19897	0.99485	109.149	19995	0.99975							14.0177	13.5535						22.3201	240.684
														16.2544	20.4537													109.649	19897	0.99485	109.249	19995	0.99975							14.0185	13.5542						4.24028	62.9572
														23.2232	16.9976													109.749	19897	0.99485	109.349	19995	0.99975							14.0201	13.5543						17.4396	40.7614
														20.2324	14.3496													109.849	19897	0.99485	109.449	19995	0.99975							14.0202	13.5551						34.24	469.76
														23.6563	14.3903													109.949	19897	0.99485	109.549	19995	0.99975							14.0205	13.5554						182.48	236.2
														15.6669	21.809													110.049	19897	0.99485	109.649	19995	0.99975							14.0207	13.556						156.88	219.48
														15.0041	14.8999													110.149	19897	0.99485	109.749	19995	0.99975							14.0224	13.5564						949.64	308.6
														17.5903	21.9421													110.249	19897	0.99485	109.849	19995	0.99975							14.0225	13.557						163.72	370.28
														17.0217	17.2966													110.349	19897	0.99485	109.949	19995	0.99975							14.0226	13.5615						703.08	164.96
														17.1562	16.7007													110.449	19897	0.99485	110.049	19995	0.99975							14.0229	13.5621						63.28	453.68
														21.5036	17.6947													110.549	19897	0.99485	110.149	19995	0.99975							14.0242	13.5628						24.28	518.6
														30.2237	15.016													110.649	19898	0.9949	110.249	19995	0.99975							14.0305	13.5632						104.44	179.48
														19.2923	15.7323													110.749	19899	0.99495	110.349	19995	0.99975							14.0344	13.566						801.52	7.75998
														15.4481	11.0291													110.849	19899	0.99495	110.449	19995	0.99975							14.0347	13.5671						30.8402	396.2
														30.278	14.1332													110.949	19899	0.99495	110.549	19995	0.99975							14.0351	13.5685						87.4799	9.60019
														13.8143	13.8362													111.049	19900	0.995	110.649	19995	0.99975							14.036	13.5689						892.84	157.2
														13.9442	11.256													111.149	19900	0.995	110.749	19995	0.99975							14.0365	13.5714						103.52	1052.24
														15.0283	10.4765													111.249	19900	0.995	110.849	19995	0.99975							14.0367	13.5731						530.68	129.4
														17.9497	22.8967													111.349	19900	0.995	110.949	19995	0.99975							14.0381	13.5783						443.6	400.52
														22.1941	29.4851													111.449	19901	0.99505	111.049	19995	0.99975							14.0391	13.5793						655.2	7.55981
														21.1852	13.7194													111.549	19901	0.99505	111.149	19995	0.99975							14.0391	13.5797						120.96	62.3204
														19.3484	11.5623													111.649	19901	0.99505	111.249	19995	0.99975							14.042	13.5804						71.04	34.2797
														13.8213	16.765													111.749	19901	0.99505	111.349	19995	0.99975							14.0424	13.5822						484.72	642.68
														19.8494	14.4982													111.849	19902	0.9951	111.449	19995	0.99975							14.0427	13.5862						852.04	85.7998
														20.7269	15.7031													111.949	19902	0.9951	111.549	19995	0.99975							14.0434	13.5881						196.44	164.08
														19.4101	15.8967													112.049	19902	0.9951	111.649	19995	0.99975							14.0448	13.5894						183	201.6
														16.0457	14.6868													112.149	19902	0.9951	111.749	19995	0.99975							14.0467	13.5899						109.52	48.7998
														21.8489	18.0762													112.249	19903	0.99515	111.849	19995	0.99975							14.0484	13.5911						156.56	37.8398
														17.4361	14.3757													112.349	19903	0.99515	111.949	19995	0.99975							14.0487	13.592						16.8408	84.2002
														17.2027	21.2423													112.449	19905	0.99525	112.049	19995	0.99975							14.0492	13.5926						55.9202	31.3599
														24.3466	15.1221													112.549	19905	0.99525	112.149	19995	0.99975							14.0498	13.5928						494.76	8.96019
														18.469	16.1503													112.649	19906	0.9953	112.249	19995	0.99975							14.0519	13.5931						67.04	20.3998
														17.176	17.6589													112.749	19906	0.9953	112.349	19995	0.99975							14.0525	13.5933						264.8	231.921
														24.0351	14.3917													112.849	19906	0.9953	112.449	19995	0.99975							14.0542	13.5984						50.1201	57.5598
														34.8661	15.3875													112.949	19906	0.9953	112.549	19995	0.99975							14.0552	13.6008						166.96	755.56
														23.3758	15.409													113.049	19907	0.99535	112.649	19995	0.99975							14.0566	13.6011						16.3603	105.8
														19.783	16.2945													113.149	19909	0.99545	112.749	19996	0.9998							14.0573	13.6016						70.6396	53.2002
														19.0527	13.0731													113.249	19909	0.99545	112.849	19996	0.9998							14.0573	13.6026						193.48	50.3603
														18.7671	25.4308													113.349	19909	0.99545	112.949	19996	0.9998							14.059	13.6026						733.44	42.4395
														16.247	15.6662													113.449	19910	0.9955	113.049	19996	0.9998							14.0595	13.6033						92.4004	14.8809
														15.0649	12.8642													113.549	19910	0.9955	113.149	19996	0.9998							14.0596	13.6038						7.27938	260
														15.5653	15.7279													113.649	19910	0.9955	113.249	19996	0.9998							14.0602	13.606						95.2401	191
														20.524	18.2873													113.749	19910	0.9955	113.349	19996	0.9998							14.0617	13.6098						36.0401	122.56
														15.3542	16.1045													113.849	19910	0.9955	113.449	19996	0.9998							14.0621	13.6112						19.0802	432.4
														14.824	18.8933													113.949	19910	0.9955	113.549	19996	0.9998							14.0635	13.6113						84.2	140.96
														16.7352	12.7043													114.049	19910	0.9955	113.649	19996	0.9998							14.0638	13.6131						23.6399	112
														25.8772	58.5834													114.149	19912	0.9956	113.749	19996	0.9998							14.0645	13.6147						82.1199	43.2392
														17.21	17.7584													114.249	19912	0.9956	113.849	19996	0.9998							14.0646	13.616						525.8	98.9199
														19.928	16.5154													114.349	19912	0.9956	113.949	19996	0.9998							14.0674	13.6189						1231.12	9.24035
														17.2806	13.641													114.449	19912	0.9956	114.049	19996	0.9998							14.068	13.6203						431.16	44.96
														22.1805	12.738													114.549	19912	0.9956	114.149	19996	0.9998							14.07	13.6204						765.2	342.96
														12.8811	15.2311													114.649	19912	0.9956	114.249	19996	0.9998							14.0728	13.6218						23.5994	36.6407
														20.3669	16.468													114.749	19912	0.9956	114.349	19996	0.9998							14.0728	13.6226						40.2003	110.479
														17.5723	12.0696													114.849	19912	0.9956	114.449	19996	0.9998							14.0751	13.6228						1276.64	132.76
														24.1306	16.2665													114.949	19913	0.99565	114.549	19996	0.9998							14.0768	13.6235						175.92	17.3202
														18.594	13.7834													115.049	19914	0.9957	114.649	19996	0.9998							14.0784	13.6246						352	296.92
														34.8956	13.8982													115.149	19914	0.9957	114.749	19996	0.9998							14.0798	13.6261						48.4002	52.9601
														17.8359	14.0895													115.249	19914	0.9957	114.849	19996	0.9998							14.0824	13.6309						102.52	460.12
														15.5762	12.1377													115.349	19914	0.9957	114.949	19996	0.9998							14.084	13.6323						75.7204	32.2003
														21.1119	16.2806													115.449	19916	0.9958	115.049	19996	0.9998							14.0849	13.635						64.5997	307.32
														14.8187	17.3493													115.549	19916	0.9958	115.149	19996	0.9998							14.0851	13.6358						292.6	309.56
														23.1951	14.715													115.649	19916	0.9958	115.249	19996	0.9998							14.0871	13.6359						423.879	269.12
														18.7821	13.3591													115.749	19916	0.9958	115.349	19996	0.9998							14.0885	13.638						667.561	167.399
														31.1177	15.2929													115.849	19916	0.9958	115.449	19996	0.9998							14.0889	13.641						29.5994	592.08
														16.26	22.038													115.949	19916	0.9958	115.549	19996	0.9998							14.0906	13.6423						98.1211	132.801
														19.0001	18.4224													116.049	19916	0.9958	115.649	19996	0.9998							14.0924	13.6426						215.52	176.88
														15.3875	10.6068													116.149	19917	0.99585	115.749	19996	0.9998							14.093	13.6431						1831.04	52.7998
														16.3842	13.1262													116.249	19917	0.99585	115.849	19996	0.9998							14.0938	13.6438						133.961	239
														23.2045	12.565													116.349	19917	0.99585	115.949	19996	0.9998							14.0942	13.6446						108.24	185.16
														18.3983	11.6876													116.449	19917	0.99585	116.049	19996	0.9998							14.0955	13.6462						291.639	42.8801
														20.337	19.7062													116.549	19917	0.99585	116.149	19996	0.9998							14.0957	13.6475						158.842	77.7198
														19.0337	11.0086													116.649	19917	0.99585	116.249	19996	0.9998							14.0974	13.6481						525.478	16.6795
														29.236	14.7754													116.749	19917	0.99585	116.349	19996	0.9998							14.1	13.6485						347.4	196.24
														17.6312	20.5393													116.849	19917	0.99585	116.449	19996	0.9998							14.1062	13.6491						684.721	44.9601
														20.249	18.1675													116.949	19917	0.99585	116.549	19996	0.9998							14.107	13.6523						833.359	32.1201
														21.8754	17.1698													117.049	19917	0.99585	116.649	19996	0.9998							14.1086	13.6538						98.6406	733.88
														17.7717	26.4563													117.149	19917	0.99585	116.749	19996	0.9998							14.1111	13.6545						432.4	1070.8
														15.6093	16.704													117.249	19918	0.9959	116.849	19996	0.9998							14.1124	13.6546						164.08	27.8807
														20.0094	15.5296													117.349	19918	0.9959	116.949	19996	0.9998							14.1125	13.6559						463.6	251.84
														19.3019	20.2877													117.449	19919	0.99595	117.049	19996	0.9998							14.1167	13.6585						907	567.76
														20.5107	16.126													117.549	19921	0.99605	117.149	19996	0.9998							14.1191	13.661						212.559	864.199
														18.4136	17.2807													117.649	19921	0.99605	117.249	19996	0.9998							14.1192	13.6615						713.56	124.4
														17.2049	17.5505													117.749	19921	0.99605	117.349	19996	0.9998							14.1206	13.664						270.76	371.281
														24.4394	14.7663													117.849	19921	0.99605	117.449	19996	0.9998							14.1216	13.6658						21	873.68
														19.3156	17.6546													117.949	19921	0.99605	117.549	19996	0.9998							14.1222	13.6712						198.121	184.76
														19.8583	15.8407													118.049	19921	0.99605	117.649	19996	0.9998							14.123	13.6737						481.039	203.48
														15.9018	16.5251													118.149	19921	0.99605	117.749	19996	0.9998							14.1252	13.6754						247.641	167.238
														17.9943	13.7597													118.249	19921	0.99605	117.849	19996	0.9998							14.1273	13.6756						59.7598	189.842
														16.2634	13.2422													118.349	19921	0.99605	117.949	19996	0.9998							14.1356	13.6796						44.4393	95.6796
														18.2659	13.4521													118.449	19921	0.99605	118.049	19996	0.9998							14.1373	13.6798						341.08	2.67979
														22.7857	19.7175													118.549	19922	0.9961	118.149	19996	0.9998							14.1373	13.6803						15.9609	107.359
														19.9272	22.6295													118.649	19923	0.99615	118.249	19996	0.9998							14.1456	13.6807						118.32	96.8808
														21.231	14.4618													118.749	19923	0.99615	118.349	19996	0.9998							14.1461	13.6824						470.6	34.3597
														33.852	13.26													118.849	19924	0.9962	118.449	19996	0.9998							14.1461	13.685						107.039	29.041
														17.3582	18.2696													118.949	19924	0.9962	118.549	19996	0.9998							14.1485	13.6866						79.2014	54.6795
														18.4096	18.2683													119.049	19924	0.9962	118.649	19996	0.9998							14.1526	13.6882						72.0801	509.32
														17.9294	11.7967													119.149	19924	0.9962	118.749	19996	0.9998							14.1526	13.6884						132.559	191.199
														14.5778	12.4873													119.249	19924	0.9962	118.849	19996	0.9998							14.153	13.6887						31.6816	1.83999
														16.8452	14.9898													119.349	19924	0.9962	118.949	19996	0.9998							14.1531	13.6902						364.039	10.041
														19.7413	12.1133													119.449	19924	0.9962	119.049	19996	0.9998							14.1564	13.6904						4.51967	93.1993
														22.0072	14.5256													119.549	19924	0.9962	119.149	19996	0.9998							14.1564	13.6922						3.6404	171.76
														23.8668	16.767													119.649	19924	0.9962	119.249	19996	0.9998							14.1574	13.6958						968.561	8.1192
														27.376	19.4659													119.749	19925	0.99625	119.349	19996	0.9998							14.159	13.6965						537.119	32.0801
														18.2665	15.9172													119.849	19925	0.99625	119.449	19996	0.9998							14.16	13.6976						41.1991	143.48
														13.8626	12.4782													119.949	19925	0.99625	119.549	19996	0.9998							14.1612	13.7009						263.922	393.881
														19.2685	17.1568													120.049	19925	0.99625	119.649	19996	0.9998							14.1619	13.7009						239.719	84.7189
														20.5793	15.5495													120.149	19925	0.99625	119.749	19996	0.9998							14.1639	13.7015						367.721	145.4
														17.1631	15.6777													120.249	19925	0.99625	119.849	19996	0.9998							14.1687	13.702						373.84	43.5996
														16.1535	11.735													120.349	19925	0.99625	119.949	19996	0.9998							14.1722	13.7026						74.1602	224.201
														14.0016	14.0628													120.449	19925	0.99625	120.049	19996	0.9998							14.1723	13.7039						56.1189	7.91992
														16.8642	12.1811													120.549	19925	0.99625	120.149	19996	0.9998							14.1729	13.7045						306.881	193.359
														18.8351	18.816													120.649	19925	0.99625	120.249	19996	0.9998							14.1759	13.7046						217.081	3.88081
														14.8633	19.7815													120.749	19925	0.99625	120.349	19996	0.9998							14.183	13.7052						243.119	20.0001
														23.7524	14.2335													120.849	19925	0.99625	120.449	19996	0.9998							14.183	13.7077						33.7599	55.6795
														21.5668	12.5619													120.949	19925	0.99625	120.549	19996	0.9998							14.1843	13.7079						97.7598	145.24
														15.9944	16.284													121.049	19925	0.99625	120.649	19996	0.9998							14.1854	13.708						50.2403	10.2403
														20.0754	14.7754													121.149	19926	0.9963	120.749	19996	0.9998							14.1889	13.7108						39.6796	193.84
														24.8902	37.363													121.249	19926	0.9963	120.849	19996	0.9998							14.1894	13.7111						6.44131	23.3205
														23.5625	20.031													121.349	19926	0.9963	120.949	19996	0.9998							14.1915	13.7129						423.481	17.7595
														22.1964	15.2661													121.449	19926	0.9963	121.049	19996	0.9998							14.1927	13.7131						826.277	182.639
														15.5723	13.8475													121.549	19927	0.99635	121.149	19996	0.9998							14.1938	13.7134						152.242	19.5216
														27.7687	31.1592													121.649	19927	0.99635	121.249	19996	0.9998							14.1938	13.7142						54.1601	750.398
														22.9124	16.36													121.749	19927	0.99635	121.349	19996	0.9998							14.1995	13.7158						467.399	474.041
														15.7833	17.7601													121.849	19927	0.99635	121.449	19996	0.9998							14.1997	13.7173						324.519	430.279
														25.5364	19.4153													121.949	19927	0.99635	121.549	19996	0.9998							14.2003	13.7192						154.602	100.721
														19.1235	18.8519													122.049	19929	0.99645	121.649	19996	0.9998							14.2005	13.7194						214.442	137.199
														16.8234	17.3493													122.149	19929	0.99645	121.749	19996	0.9998							14.2023	13.72						62.6365	722.281
														14.4833	17.9754													122.249	19930	0.9965	121.849	19996	0.9998							14.2049	13.7225						251.762	221.319
														18.8573	18.551													122.349	19930	0.9965	121.949	19996	0.9998							14.2055	13.7228						207.64	1306.68
														18.4943	16.7274													122.449	19930	0.9965	122.049	19996	0.9998							14.2056	13.7241						221.078	54.9588
														16.1009	32.1651													122.549	19930	0.9965	122.149	19996	0.9998							14.2061	13.7246						6.48044	315.801
														15.7262	15.7287													122.649	19930	0.9965	122.249	19996	0.9998							14.2084	13.7253						135.199	6.19906
														18.8434	14.0412													122.749	19931	0.99655	122.349	19996	0.9998							14.2108	13.7256						122.601	98.6405
														19.1474	12.8228													122.849	19931	0.99655	122.449	19996	0.9998							14.2111	13.7286						632.238	159.84
														14.4497	13.6358													122.949	19931	0.99655	122.549	19996	0.9998							14.2132	13.7341						406.883	22.8398
														18.4264	18.7297													123.049	19931	0.99655	122.649	19996	0.9998							14.2134	13.7342						1510.76	4.08008
														18.7014	18.3859													123.149	19931	0.99655	122.749	19996	0.9998							14.2156	13.7344						4.96108	829.68
														17.4204	14.2638													123.249	19932	0.9966	122.849	19996	0.9998							14.2161	13.7348						344.48	176.84
														15.956	15.8894													123.349	19933	0.99665	122.949	19996	0.9998							14.2161	13.7348						3.35984	404.6
														21.0343	13.291													123.449	19934	0.9967	123.049	19996	0.9998							14.2186	13.7353						201.121	59.9609
														18.1241	14.7064													123.549	19934	0.9967	123.149	19996	0.9998							14.2194	13.7362						122.52	533.321
														14.8031	11.9085													123.649	19934	0.9967	123.249	19997	0.99985							14.22	13.743						827.758	190.4
														18.2885	12.9772													123.749	19934	0.9967	123.349	19997	0.99985							14.221	13.743						20.6834	183.439
														20.1647	17.5707													123.849	19935	0.99675	123.449	19997	0.99985							14.2234	13.7456						1067.88	5.71883
														17.2735	11.3885													123.949	19935	0.99675	123.549	19997	0.99985							14.2266	13.7457						31.0387	34.2011
														16.6034	16.5768													124.049	19935	0.99675	123.649	19997	0.99985							14.2285	13.7466						219.039	174.76
														18.2098	12.306													124.149	19935	0.99675	123.749	19997	0.99985							14.2286	13.7474						261.082	5.75982
														29.8656	18.2911													124.249	19935	0.99675	123.849	19997	0.99985							14.2313	13.749						285.879	1172.28
														12.4134	11.0179													124.349	19935	0.99675	123.949	19997	0.99985							14.2327	13.75						135.48	1019.64
														16.4993	19.491													124.449	19935	0.99675	124.049	19997	0.99985							14.2341	13.7509						43.4414	133.082
														20.1894	11.711													124.549	19935	0.99675	124.149	19997	0.99985							14.2368	13.7548						12.0002	588.637
														19.2682	18.2544													124.649	19936	0.9968	124.249	19997	0.99985							14.2398	13.7597						308.957	16.0429
														18.2392	18.8658													124.749	19936	0.9968	124.349	19998	0.9999							14.2405	13.7636						932.801	80.5194
														18.387	16.7979													124.849	19936	0.9968	124.449	19998	0.9999							14.2408	13.7649						71.6369	264.758
														20.0284	19.6752													124.949	19936	0.9968	124.549	19998	0.9999							14.241	13.7653						133.601	388.281
														14.8799	19.6464													125.049	19936	0.9968	124.649	19998	0.9999							14.2414	13.7661						692.32	656.078
														15.0762	36.3546													125.149	19936	0.9968	124.749	19998	0.9999							14.2489	13.7664						395.719	18.1213
														18.4742	18.1069													125.249	19937	0.99685	124.849	19998	0.9999							14.2507	13.7678						182.84	358.199
														19.4223	14.2304													125.349	19937	0.99685	124.949	19998	0.9999							14.2508	13.7684						129.84	785.883
														22.1173	13.6426													125.449	19938	0.9969	125.049	19998	0.9999							14.251	13.7694						14.8008	121.52
														15.4931	15.0955													125.549	19938	0.9969	125.149	19998	0.9999							14.251	13.7695						170.641	332.519
														17.3312	18.6286													125.649	19938	0.9969	125.249	19998	0.9999							14.2533	13.7703						293.961	319.602
														16.3013	15.7555													125.749	19938	0.9969	125.349	19998	0.9999							14.2538	13.771						55.9567	237.437
														24.2733	14.8198													125.849	19938	0.9969	125.449	19998	0.9999							14.2538	13.7728						716.243	81.7189
														13.0648	16.1949													125.949	19939	0.99695	125.549	19998	0.9999							14.2546	13.7731						153.398	1192.36
														16.7455	20.6975													126.049	19939	0.99695	125.649	19998	0.9999							14.2582	13.7746						87.1991	29.039
														13.2037	17.4152													126.149	19939	0.99695	125.749	19998	0.9999							14.2585	13.7765						143.121	659.961
														27.1339	18.6307													126.249	19939	0.99695	125.849	19998	0.9999							14.2589	13.7767						22.6017	472.117
														22.0102	10.9539													126.349	19939	0.99695	125.949	19998	0.9999							14.2601	13.7825						291.039	22.7226
														21.7146	27.3783													126.449	19939	0.99695	126.049	19998	0.9999							14.2611	13.7834						28.6799	650.32
														13.9193	14.24													126.549	19940	0.997	126.149	19998	0.9999							14.2626	13.7838						206.641	758.16
														17.1188	15.9773													126.649	19940	0.997	126.249	19998	0.9999							14.2638	13.7843						219.719	26.758
														18.9128	17.4464													126.749	19941	0.99705	126.349	19998	0.9999							14.269	13.7844						11.6015	1135.16
														19.726	14.8763													126.849	19941	0.99705	126.449	19998	0.9999							14.27	13.7854						176.398	304.039
														15.1737	15.2865													126.949	19941	0.99705	126.549	19998	0.9999							14.2755	13.787						79.0001	419.84
														19.522	19.5592													127.049	19941	0.99705	126.649	19998	0.9999							14.2777	13.7876						411.199	113.043
														13.9208	15.2473													127.149	19941	0.99705	126.749	19998	0.9999							14.2792	13.7881						452.883	14.4372
														15.7752	10.2282													127.249	19941	0.99705	126.849	19998	0.9999							14.2812	13.7885						494.32	495.563
														17.9445	15.9703													127.349	19941	0.99705	126.949	19998	0.9999							14.2819	13.7892						38.1171	66.3593
														23.7592	14.0882													127.449	19942	0.9971	127.049	19998	0.9999							14.2852	13.791						130.32	390.199
														22.4073	17.6329													127.549	19942	0.9971	127.149	19998	0.9999							14.2873	13.7916						596.242	66.3595
														19.3481	14.0946													127.649	19942	0.9971	127.249	19998	0.9999							14.2878	13.7934						214.758	11.199
														16.2668	26.3384													127.749	19943	0.99715	127.349	19998	0.9999							14.2903	13.7941						210.403	28.0001
														19.6384	16.3774													127.849	19944	0.9972	127.449	19998	0.9999							14.2923	13.7942						400.238	518
														18.8178	19.17													127.949	19944	0.9972	127.549	19998	0.9999							14.2946	13.795						182.481	12.4805
														21.1878	13.5632													128.049	19944	0.9972	127.649	19998	0.9999							14.2949	13.7965						1242.2	38.5627
														24.0253	18.0203													128.149	19944	0.9972	127.749	19998	0.9999							14.2951	13.7965						15.8008	25.2382
														19.1669	15.8058													128.249	19944	0.9972	127.849	19998	0.9999							14.297	13.7991						955.238	18.9609
														21.4878	13.4104													128.349	19944	0.9972	127.949	19998	0.9999							14.2977	13.8						196.844	39.4806
														20.2649	15.9423													128.449	19944	0.9972	128.049	19998	0.9999							14.2984	13.8033						141.879	719.519
														19.5075	16.1089													128.549	19944	0.9972	128.149	19998	0.9999							14.2999	13.8082						269.039	164.801
														19.8981	14.8641													128.649	19945	0.99725	128.249	19998	0.9999							14.3004	13.81						460.199	342.476
														16.7216	22.1237													128.749	19946	0.9973	128.349	19999	0.99995							14.3024	13.8129						1202.52	36.8829
														17.51	12.4807													128.849	19946	0.9973	128.449	19999	0.99995							14.3047	13.8144						111.203	1173.84
														16.7196	37.9533													128.949	19946	0.9973	128.549	19999	0.99995							14.3053	13.8176						150.238	230.918
														18.8376	19.8293													129.049	19946	0.9973	128.649	19999	0.99995							14.3058	13.8177						282.559	562.762
														17.9321	17.1374													129.149	19946	0.9973	128.749	19999	0.99995							14.3082	13.8178						29.2813	374.679
														17.1213	15.3481													129.249	19946	0.9973	128.849	19999	0.99995							14.3084	13.819						258.48	1681.56
														16.3394	20.601													129.349	19946	0.9973	128.949	19999	0.99995							14.3092	13.8199						47.4415	7.12094
														19.5922	20.0381													129.449	19946	0.9973	129.049	19999	0.99995							14.3098	13.8204						272.078	124.719
														16.2173	22.6972													129.549	19946	0.9973	129.149	19999	0.99995							14.3101	13.8223						5.16024	254.598
														19.0614	16.2593													129.649	19946	0.9973	129.249	19999	0.99995							14.3112	13.8226						62.4805	61.0001
														17.4712	26.0366													129.749	19946	0.9973	129.349	19999	0.99995							14.313	13.8236						181.801	151.48
														21.1068	26.8958													129.849	19946	0.9973	129.449	19999	0.99995							14.3149	13.8239						329.199	49.9218
														16.6883	14.8027													129.949	19946	0.9973	129.549	19999	0.99995							14.3152	13.8247						504.918	60.121
														15.6707	17.3476													130.049	19946	0.9973	129.649	19999	0.99995							14.3153	13.8292						17.6015	74.9569
														19.0311	16.3643													130.149	19946	0.9973	129.749	19999	0.99995							14.3155	13.8297						137.961	267.922
														20.6954	19.0626													130.249	19947	0.99735	129.849	19999	0.99995							14.3157	13.8305						585.039	200.559
														20.2605	26.8476													130.349	19947	0.99735	129.949	19999	0.99995							14.3196	13.8318						13.922	34.4806
														16.1675	13.9381													130.449	19949	0.99745	130.049	19999	0.99995							14.3203	13.832						1012.2	312.32
														13.7262	16.4114													130.549	19949	0.99745	130.149	19999	0.99995							14.321	13.8321						29.199	682.602
														18.0404	16.6501													130.649	19949	0.99745	130.249	19999	0.99995							14.3212	13.8335						37.76	53.7968
														22.6433	19.14													130.749	19950	0.9975	130.349	19999	0.99995							14.3215	13.8341						276.44	132.523
														24.8339	18.292													130.849	19950	0.9975	130.449	19999	0.99995							14.322	13.8351						9.00005	9.15622
														24.1999	15.5224													130.949	19950	0.9975	130.549	19999	0.99995							14.3222	13.8355						7.23997	33.1603
														18.435	14.3456													131.049	19950	0.9975	130.649	19999	0.99995							14.3233	13.8362						3.8	106.32
														15.1231	16.3351													131.149	19950	0.9975	130.749	19999	0.99995							14.3253	13.8369						569.72	42.8009
														20.389	20.4453													131.249	19951	0.99755	130.849	19999	0.99995							14.3286	13.8388						17.3599	385
														19.3413	13.5153													131.349	19951	0.99755	130.949	19999	0.99995							14.3324	13.8407						9.52005	5.03894
														19.7333	16.8904													131.449	19951	0.99755	131.049	19999	0.99995							14.3329	13.8424						516.48	1071.12
														18.8747	17.2394													131.549	19951	0.99755	131.149	19999	0.99995							14.3338	13.8427						211.6	10.4026
														25.5883	15.0521													131.649	19952	0.9976	131.249	19999	0.99995							14.3361	13.8432						41.4001	494.797
														16.8085	16.5774													131.749	19952	0.9976	131.349	19999	0.99995							14.3368	13.8433						1024.88	450.761
														15.5306	11.4768													131.849	19952	0.9976	131.449	19999	0.99995							14.3372	13.8439						12.2003	199.719
														25.0039	16.2463													131.949	19953	0.99765	131.549	19999	0.99995							14.3376	13.8446						71.24	200.281
														18.4111	15.1565													132.049	19953	0.99765	131.649	19999	0.99995							14.3395	13.8464						146.76	155
														18.0263	14.6439													132.149	19953	0.99765	131.749	19999	0.99995							14.3412	13.8475						95.3598	70.3987
														24.1475	13.0515													132.249	19953	0.99765	131.849	19999	0.99995							14.3417	13.8492						70.3602	124.281
														16.9052	18.132													132.349	19954	0.9977	131.949	19999	0.99995							14.3418	13.8514						501	11.918
														19.1609	16.4448													132.449	19954	0.9977	132.049	19999	0.99995							14.3418	13.8528						92.5601	1322.16
														22.6388	13.2362													132.549	19955	0.99775	132.149	19999	0.99995							14.3494	13.8555						14.3999	214.32
														19.5838	44.7403													132.649	19957	0.99785	132.249	19999	0.99995							14.3495	13.8556						140.16	803.762
														18.9131	17.8341													132.749	19958	0.9979	132.349	19999	0.99995							14.3498	13.8576						27.1194	125.758
														14.3619	14.9772													132.849	19958	0.9979	132.449	19999	0.99995							14.3503	13.8594						102.04	53.7226
														15.9734	18.9782													132.949	19958	0.9979	132.549	19999	0.99995							14.3507	13.861						1044.56	156.399
														19.7629	15.0907													133.049	19958	0.9979	132.649	19999	0.99995							14.3522	13.862						42.2402	22.6017
														18.5972	15.8099													133.149	19958	0.9979	132.749	19999	0.99995							14.3523	13.8621						32.44	20.3201
														16.5381	14.4509													133.249	19958	0.9979	132.849	19999	0.99995							14.3545	13.8622						298.76	73.5584
														22.697	14.2961													133.349	19958	0.9979	132.949	19999	0.99995							14.3546	13.8623						5.47975	144.242
														14.768	19.5332													133.449	19958	0.9979	133.049	19999	0.99995							14.3546	13.8629						456.96	54.3163
														21.5809	18.0343													133.549	19958	0.9979	133.149	19999	0.99995							14.3558	13.8636						56.8804	129.363
														20.6334	13.2712													133.649	19958	0.9979	133.249	19999	0.99995							14.3581	13.8647						22.7196	519.64
														20.4505	13.1977													133.749	19958	0.9979	133.349	19999	0.99995							14.3582	13.8661						7.48004	15.24
														15.7961	13.5472													133.849	19958	0.9979	133.449	19999	0.99995							14.3606	13.8673						25.7604	164.64
														19.9217	11.6553													133.949	19959	0.99795	133.549	19999	0.99995							14.361	13.8679						61.3197	46.76
														16.5801	17.5017													134.049	19959	0.99795	133.649	19999	0.99995							14.3615	13.8683						59.3598	212.68
														24.8975	15.1229													134.149	19960	0.998	133.749	19999	0.99995							14.3619	13.8715						147.16	192.48
														23.1367	25.1686													134.249	19960	0.998	133.849	19999	0.99995							14.3624	13.8718						688.04	155.36
														21.6329	12.7471													134.349	19960	0.998	133.949	19999	0.99995							14.363	13.8725						228.28	383.48
														20.1103	13.8129													134.449	19960	0.998	134.049	19999	0.99995							14.3639	13.8746						3.28039	136
														22.5819	16.3919													134.549	19960	0.998	134.149	19999	0.99995							14.3653	13.8752						613.08	65.12
														18.4728	38.3343													134.649	19960	0.998	134.249	19999	0.99995							14.3659	13.8778						3.35985	12.68
														20.4129	18.3135													134.749	19960	0.998	134.349	19999	0.99995							14.3676	13.8794						250.12	10.1201
														16.96	18.4218													134.849	19960	0.998	134.449	19999	0.99995							14.3678	13.8805						354	1016.8
														21.2615	18.1085													134.949	19960	0.998	134.549	19999	0.99995							14.3679	13.8814						84.7599	157.68
														27.8213	12.8405													135.049	19960	0.998	134.649	19999	0.99995							14.3684	13.8834						452.84	688.32
														16.4219	14.2186													135.149	19960	0.998	134.749	19999	0.99995							14.3691	13.8847						155.52	241.88
														18.6616	15.7422													135.249	19960	0.998	134.849	19999	0.99995							14.3691	13.8857						866.2	347.84
														22.5804	19.8324													135.349	19960	0.998	134.949	19999	0.99995							14.37	13.8876						221.72	254.72
														17.619	28.8205													135.449	19960	0.998	135.049	19999	0.99995							14.37	13.8877						7.95994	267.04
														23.6682	15.2378													135.549	19960	0.998	135.149	19999	0.99995							14.3712	13.8897						37.7999	15.6401
														18.2001	16.6072													135.649	19961	0.99805	135.249	19999	0.99995							14.3726	13.8905						166.88	467.92
														23.9062	14.7935													135.749	19961	0.99805	135.349	19999	0.99995							14.3744	13.891						144.36	4.92003
														15.2322	12.8502													135.849	19961	0.99805	135.449	19999	0.99995							14.3753	13.891						18.7595	89.2001
														14.7282	14.3967													135.949	19961	0.99805	135.549	19999	0.99995							14.3762	13.8916						604.64	39.4
														19.8704	13.749													136.049	19961	0.99805	135.649	19999	0.99995							14.3769	13.8933						115.401	191.76
														17.0911	12.5583													136.149	19961	0.99805	135.749	19999	0.99995							14.38	13.8951						262.24	130.08
														17.7254	19.965													136.249	19961	0.99805	135.849	19999	0.99995							14.3801	13.8952						169.68	21.8003
														20.4809	20.1734													136.349	19961	0.99805	135.949	19999	0.99995							14.3829	13.8957						14.7598	131.44
														18.1509	13.8905													136.449	19962	0.9981	136.049	19999	0.99995							14.3847	13.8982						102.56	84.1201
														15.3396	18.5363													136.549	19962	0.9981	136.149	19999	0.99995							14.3863	13.8995						23.7198	167.24
														16.8478	16.7172													136.649	19962	0.9981	136.249	19999	0.99995							14.3888	13.9023						149.44	602.68
														22.131	17.7039													136.749	19962	0.9981	136.349	19999	0.99995							14.3891	13.903						176.159	666.2
														24.2368	17.9843													136.849	19962	0.9981	136.449	19999	0.99995							14.3892	13.9042						203.441	181.88
														15.7042	14.1659													136.949	19962	0.9981	136.549	19999	0.99995							14.3893	13.9068						58.3202	12.4397
														18.6112	12.339													137.049	19962	0.9981	136.649	19999	0.99995							14.3895	13.9075						16.3593	8.88086
														19.5222	14.5723													137.149	19962	0.9981	136.749	19999	0.99995							14.3904	13.9085						486.681	114.199
														21.5079	15.556													137.249	19962	0.9981	136.849	19999	0.99995							14.3906	13.909						78.88	128.92
														14.0784	15.7813													137.349	19962	0.9981	136.949	19999	0.99995							14.3913	13.9091						3.27998	131.48
														16.1472	14.0367													137.449	19962	0.9981	137.049	19999	0.99995							14.3924	13.9121						37.88	198.401
														14.835	11.7451													137.549	19962	0.9981	137.149	19999	0.99995							14.3933	13.9125						161.76	512.279
														26.0256	14.3231													137.649	19962	0.9981	137.249	19999	0.99995							14.3944	13.9143						134.84	165.32
														17.9293	15.1106													137.749	19962	0.9981	137.349	19999	0.99995							14.3955	13.9149						50.6395	65.1203
														20.5964	16.9882													137.849	19963	0.99815	137.449	19999	0.99995							14.3976	13.9151						153.36	253.439
														20.3192	18.7955													137.949	19963	0.99815	137.549	19999	0.99995							14.3988	13.9163						1487.04	583.601
														18.441	13.1036													138.049	19963	0.99815	137.649	19999	0.99995							14.4007	13.9172						463.519	67.16
														20.7173	17.4636													138.149	19963	0.99815	137.749	19999	0.99995							14.4013	13.9207						93.4407	25.5998
														17.5203	13.9739													138.249	19964	0.9982	137.849	19999	0.99995							14.4047	13.9232						663.12	44.16
														22.7153	14.9562													138.349	19964	0.9982	137.949	19999	0.99995							14.4072	13.9252						962.721	4.36027
														24.6439	32.4683													138.449	19964	0.9982	138.049	19999	0.99995							14.4096	13.9259						625.92	16.8802
														17.5809	12.8274													138.549	19964	0.9982	138.149	19999	0.99995							14.41	13.9263						83.7187	389.84
														15.3502	13.3573													138.649	19964	0.9982	138.249	19999	0.99995							14.41	13.9273						178.521	299.52
														24.0445	14.6701													138.749	19964	0.9982	138.349	19999	0.99995							14.4126	13.9278						510.92	237.2
														17.8558	13.4433													138.849	19965	0.99825	138.449	19999	0.99995							14.4132	13.9313						4.19911	254.36
														23.3032	20.7057													138.949	19965	0.99825	138.549	19999	0.99995							14.4161	13.9326						283.16	98.7197
														19.4286	19.9981													139.049	19965	0.99825	138.649	19999	0.99995							14.4176	13.9347						56.6799	122.88
														21.5452	20.2872													139.149	19965	0.99825	138.749	19999	0.99995							14.4186	13.9368						235	2.96019
														17.9716	19.0743													139.249	19965	0.99825	138.849	19999	0.99995							14.4193	13.9378						5.75989	340.96
														20.0531	13.1522													139.349	19965	0.99825	138.949	19999	0.99995							14.4196	13.9379						152.281	967.92
														17.3036	18.5783													139.449	19967	0.99835	139.049	19999	0.99995							14.4222	13.9381						32.3985	94.32
														20.0971	14.1735													139.549	19967	0.99835	139.149	19999	0.99995							14.4226	13.9404						12.0409	12.8801
														21.0685	20.5722													139.649	19967	0.99835	139.249	19999	0.99995							14.4236	13.9422						61.4397	123
														17.4288	15.0712													139.749	19967	0.99835	139.349	19999	0.99995							14.4249	13.9426						10.5603	259.441
														16.8869	17.8271													139.849	19967	0.99835	139.449	19999	0.99995							14.4263	13.9449						663.4	144.719
														16.4815	12.1347													139.949	19967	0.99835	139.549	19999	0.99995							14.4302	13.947						145.68	27.7201
														15.4882	16.5451													140.049	19967	0.99835	139.649	19999	0.99995							14.4308	13.9478						214.6	199.16
														20.9374	24.3241													140.149	19967	0.99835	139.749	19999	0.99995							14.4319	13.949						24.5193	42
														23.8298	11.449													140.249	19967	0.99835	139.849	19999	0.99995							14.4324	13.9502						172.84	998.6
														19.3317	24.4769													140.349	19967	0.99835	139.949	19999	0.99995							14.4332	13.952						22.5212	36.5602
														20.8926	16.429													140.449	19967	0.99835	140.049	19999	0.99995							14.4361	13.9521						554.799	16.7998
														15.8475	15.2699													140.549	19967	0.99835	140.149	19999	0.99995							14.4364	13.9545						136.48	190.401
														17.5954	12.4404													140.649	19968	0.9984	140.249	19999	0.99995							14.4385	13.9549						360.56	3.03993
														16.5283	14.3941													140.749	19968	0.9984	140.349	19999	0.99995							14.4387	13.9551						231.68	6.71977
														19.1668	15.4407													140.849	19968	0.9984	140.449	19999	0.99995							14.441	13.9554						282	188.08
														17.373	15.5808													140.949	19968	0.9984	140.549	19999	0.99995							14.4423	13.9575						151.32	211.6
														19.3801	16.5815													141.049	19968	0.9984	140.649	19999	0.99995							14.4434	13.9589						54.7596	163.16
														20.3142	17.0179													141.149	19968	0.9984	140.749	19999	0.99995							14.4481	13.9615						745.559	269.28
														22.2093	19.7549													141.249	19968	0.9984	140.849	19999	0.99995							14.4482	13.962						325.961	183.601
														18.1757	13.9992													141.349	19968	0.9984	140.949	19999	0.99995							14.4488	13.9626						279.359	206.68
														18.0301	14.1722													141.449	19968	0.9984	141.049	19999	0.99995							14.4495	13.9642						27.4804	9.43918
														16.4277	13.8746													141.549	19968	0.9984	141.149	19999	0.99995							14.4497	13.9659						390.641	5.91993
														18.3361	17.2957													141.649	19968	0.9984	141.249	19999	0.99995							14.451	13.966						232.799	220.199
														19.2739	20.9671													141.749	19968	0.9984	141.349	19999	0.99995							14.4544	13.9691						17.6403	52.5996
														18.6365	14.8559													141.849	19968	0.9984	141.449	19999	0.99995							14.455	13.9704						46.8399	19.2404
														24.2941	15.6872													141.949	19968	0.9984	141.549	19999	0.99995							14.4556	13.9708						96.0002	148
														21.0792	11.5607													142.049	19968	0.9984	141.649	19999	0.99995							14.4569	13.971						49.0799	5.71875
														17.29	30.5333													142.149	19968	0.9984	141.749	19999	0.99995							14.4582	13.9739						39.6799	124.041
														28.6534	14.236													142.249	19968	0.9984	141.849	19999	0.99995							14.4589	13.9757						53.6798	208
														15.2816	13.8199													142.349	19968	0.9984	141.949	19999	0.99995							14.4592	13.9787						85.3612	74.7597
														20.239	16.2722													142.449	19968	0.9984	142.049	19999	0.99995							14.4604	13.9812						4.2793	10.119
														21.1834	36.5163													142.549	19968	0.9984	142.149	19999	0.99995							14.4604	13.9819						216.439	321.321
														20.6838	18.2655													142.65	19968	0.9984	142.249	19999	0.99995							14.4617	13.9874						7.83983	148.441
														20.2169	20.2712													142.75	19968	0.9984	142.349	19999	0.99995							14.4641	13.9878						234.16	462.279
														16.8737	15.1657													142.85	19968	0.9984	142.449	19999	0.99995							14.4646	13.9885						261.522	5.24038
														16.6895	15.9885													142.95	19969	0.99845	142.549	19999	0.99995							14.4648	13.989						159.199	249.599
														23.2888	10.9881													143.05	19969	0.99845	142.65	19999	0.99995							14.4669	13.9919						22.8009	50.6408
														15.7704	18.9058													143.15	19969	0.99845	142.75	19999	0.99995							14.4707	13.993						2.71848	100.639
														16.2566	11.5424													143.25	19970	0.9985	142.85	19999	0.99995							14.4714	13.9944						180.881	367.08
														18.7255	34.6594													143.35	19971	0.99855	142.95	19999	0.99995							14.4718	13.9949						58.9998	44.0002
														16.8339	13.7241													143.45	19971	0.99855	143.05	19999	0.99995							14.4722	13.996						261.24	109.76
														18.5886	13.3143													143.55	19971	0.99855	143.15	19999	0.99995							14.4731	13.998						265.479	301.92
														23.0472	12.04													143.65	19971	0.99855	143.25	19999	0.99995							14.4736	13.9988						105.281	78.1211
														20.5218	14.688													143.75	19971	0.99855	143.35	19999	0.99995							14.4752	13.9989						570.359	32.4802
														16.4834	24.713													143.85	19971	0.99855	143.45	19999	0.99995							14.477	13.9992						131.121	104.241
														16.3576	13.2105													143.95	19971	0.99855	143.55	19999	0.99995							14.4776	13.9998						75.5195	228.359
														16.4932	12.921													144.05	19971	0.99855	143.65	19999	0.99995							14.4803	14						175.84	353.119
														24.343	22.2779													144.15	19971	0.99855	143.75	19999	0.99995							14.4808	14.0003						235.481	106.76
														19.6853	14.3593													144.25	19972	0.9986	143.85	19999	0.99995							14.4821	14.0018						642.558	11.4006
														18.1106	13.132													144.35	19972	0.9986	143.95	19999	0.99995							14.4829	14.0018						370.641	505.52
														20.1624	13.5218													144.45	19972	0.9986	144.05	19999	0.99995							14.4833	14.0023						125.48	909.4
														21.9892	15.1692													144.55	19972	0.9986	144.15	19999	0.99995							14.4843	14.0032						1185.96	182.84
														16.1556	13.2847													144.65	19972	0.9986	144.25	19999	0.99995							14.4872	14.0063						2145.48	16.1212
														15.392	13.3639													144.75	19972	0.9986	144.35	19999	0.99995							14.4893	14.0066						599.279	354.84
														23.237	14.597													144.85	19972	0.9986	144.45	19999	0.99995							14.4896	14.0072						131.922	51.3205
														20.2698	13.1314													144.95	19972	0.9986	144.55	19999	0.99995							14.4908	14.0077						6.80051	184.4
														19.171	17.3148													145.05	19972	0.9986	144.65	19999	0.99995							14.4918	14.0087						5.31642	22.2792
														18.4059	15.7533													145.15	19972	0.9986	144.75	19999	0.99995							14.492	14.0106						94.0822	40.2794
														18.8751	15.1735													145.25	19972	0.9986	144.85	19999	0.99995							14.4939	14.0113						5.64072	54.8811
														15.3515	24.389													145.35	19972	0.9986	144.95	19999	0.99995							14.4964	14.0125						64.5974	197.08
														21.2738	15.494													145.45	19972	0.9986	145.05	19999	0.99995							14.4967	14.0137						4.32024	11.1193
														23.4665	14.4941													145.55	19972	0.9986	145.15	19999	0.99995							14.4975	14.0141						70.8398	363.84
														19.5294	15.2744													145.65	19972	0.9986	145.25	19999	0.99995							14.4977	14.0143						70.1603	222.441
														18.1445	18.2456													145.75	19972	0.9986	145.35	19999	0.99995							14.4992	14.0166						7.67965	9.00002
														19.7907	23.3998													145.85	19972	0.9986	145.45	19999	0.99995							14.4992	14.0212						25.8399	288.238
														22.5101	22.2898													145.95	19972	0.9986	145.55	19999	0.99995							14.5025	14.0226						94.6796	205.961
														20.731	15.2669													146.05	19972	0.9986	145.65	19999	0.99995							14.5041	14.0234						316.363	39.199
														22.0667	20.6881													146.15	19972	0.9986	145.75	19999	0.99995							14.5043	14.0238						243.957	140.481
														20.3579	10.2162													146.25	19972	0.9986	145.85	19999	0.99995							14.5045	14.0245						164.281	271.519
														22.9713	17.3614													146.35	19972	0.9986	145.95	19999	0.99995							14.5046	14.0246						255.199	305.721
														21.8127	19.9648													146.45	19972	0.9986	146.05	19999	0.99995							14.5061	14.0248						128.36	232.561
														19.3333	14.4562													146.55	19972	0.9986	146.15	19999	0.99995							14.5097	14.026						86.2422	327.879
														18.5624	12.8753													146.65	19972	0.9986	146.25	19999	0.99995							14.5107	14.0271						53.5976	198.041
														21.6631	13.5212													146.75	19972	0.9986	146.35	19999	0.99995							14.5129	14.0288						437.363	568.639
														19.355	18.3493													146.85	19972	0.9986	146.45	19999	0.99995							14.513	14.029						815.719	83
														17.5621	16.1636													146.95	19972	0.9986	146.55	19999	0.99995							14.5137	14.0308						466.801	322.881
														19.3467	13.2195													147.05	19972	0.9986	146.65	19999	0.99995							14.514	14.0311						216.238	39.7206
														22.8375	18.9908													147.15	19972	0.9986	146.75	19999	0.99995							14.5161	14.0322						407.039	219.119
														14.9019	17.2689													147.25	19973	0.99865	146.85	19999	0.99995							14.517	14.0331						268.801	57.1208
														18.6535	15.8609													147.35	19973	0.99865	146.95	19999	0.99995							14.5179	14.0334						19.4802	7.43955
														17.0502	13.7158													147.45	19973	0.99865	147.05	19999	0.99995							14.5196	14.035						144.082	75.9591
														14.4736	14.3089													147.55	19973	0.99865	147.15	19999	0.99995							14.5198	14.0358						103.879	27.9609
														20.7977	14.631													147.65	19973	0.99865	147.25	19999	0.99995							14.5209	14.0367						499.641	192.16
														18.9467	15.1288													147.75	19973	0.99865	147.35	19999	0.99995							14.5215	14.0381						26.2811	288.359
														15.834	13.223													147.85	19973	0.99865	147.45	19999	0.99995							14.5223	14.039						46.9179	28.3593
														16.758	13.8407													147.95	19973	0.99865	147.55	19999	0.99995							14.5231	14.0404						62.7227	292.522
														17.1993	16.1666													148.05	19973	0.99865	147.65	19999	0.99995							14.5233	14.0412						656.32	43.8396
														15.2513	18.1278													148.15	19973	0.99865	147.75	19999	0.99995							14.5247	14.0415						326.481	181.52
														16.3667	33.3743													148.25	19973	0.99865	147.85	19999	0.99995							14.5257	14.0418						656.437	89.5995
														17.7212	15.5162													148.35	19973	0.99865	147.95	19999	0.99995							14.5275	14.0423						1280.72	233.76
														18.3836	17.6966													148.45	19973	0.99865	148.05	19999	0.99995							14.529	14.043						109.641	161.08
														15.9401	17.975													148.55	19973	0.99865	148.15	19999	0.99995							14.5298	14.0432						374.48	5.04117
														25.0739	18.1184													148.65	19973	0.99865	148.25	19999	0.99995							14.5316	14.0434						56.8011	601.039
														17.0885	22.4774													148.75	19973	0.99865	148.35	19999	0.99995							14.5322	14.0434						28.1992	320.16
														20.2337	14.1173													148.85	19973	0.99865	148.45	19999	0.99995							14.5355	14.0439						22.6403	332.599
														14.0798	15.1701													148.95	19973	0.99865	148.55	19999	0.99995							14.5359	14.0442						102.481	650.961
														23.2378	24.6437													149.05	19973	0.99865	148.65	19999	0.99995							14.5374	14.0446						260.199	42.84
														24.3867	16.5921													149.15	19973	0.99865	148.75	19999	0.99995							14.5393	14.045						475.68	66.3594
														24.7202	12.6356													149.25	19973	0.99865	148.85	19999	0.99995							14.5394	14.0455						71.5626	290.92
														17.4618	20.8335													149.35	19973	0.99865	148.95	19999	0.99995							14.5402	14.0463						176	40.6405
														23.28	14.0604													149.45	19973	0.99865	149.05	19999	0.99995							14.5409	14.0478						102.797	521.48
														19.513	18.6041													149.55	19973	0.99865	149.15	19999	0.99995							14.5418	14.0522						478.043	248.36
														16.1463	19.9065													149.65	19973	0.99865	149.25	19999	0.99995							14.5433	14.053						269.758	22.8807
														19.4505	11.6993													149.75	19973	0.99865	149.35	19999	0.99995							14.5435	14.0535						13.7187	247.879
														17.3473	13.9163													149.85	19973	0.99865	149.45	19999	0.99995							14.5454	14.0558						966.801	42.5196
														25.0515	17.8654													149.95	19973	0.99865	149.55	19999	0.99995							14.5499	14.0566						345.52	391.762
														18.817	15.8464													150.05	19973	0.99865	149.65	19999	0.99995							14.5521	14.0568						355.679	435.961
														15.6105	14.1435													150.15	19973	0.99865	149.75	19999	0.99995							14.5527	14.0574						127.801	623.398
														19.2799	17.8902													150.25	19973	0.99865	149.85	19999	0.99995							14.553	14.0591						522.801	106.32
														18.0089	17.8564													150.35	19973	0.99865	149.95	19999	0.99995							14.5544	14.0592						28.2419	129.558
														20.973	14.348													150.45	19973	0.99865	150.05	19999	0.99995							14.5553	14.0593						122.039	47.9612
														19.6784	15.1346													150.55	19973	0.99865	150.15	19999	0.99995							14.556	14.0595						17.5586	68.9609
														18.3758	16.8808													150.65	19973	0.99865	150.25	19999	0.99995							14.5567	14.0596						250.441	16.8789
														16.4709	13.9691													150.75	19973	0.99865	150.35	19999	0.99995							14.5593	14.0596						656.641	446.359
														20.6943	15.9052													150.85	19973	0.99865	150.45	19999	0.99995							14.5603	14.0604						145.438	77.0823
														16.9348	14.4949													150.95	19973	0.99865	150.55	19999	0.99995							14.5613	14.0628						506	30
														16.6496	13.27													151.05	19973	0.99865	150.65	19999	0.99995							14.5651	14.0642						380.641	438.238
														20.003	15.0645													151.15	19974	0.9987	150.75	19999	0.99995							14.5659	14.0653						171.281	338.922
														25.3306	25.7485													151.25	19974	0.9987	150.85	19999	0.99995							14.5665	14.0655						228	245.117
														20.235	17.9248													151.35	19974	0.9987	150.95	19999	0.99995							14.5712	14.0659						135	20.203
														20.5972	11.046													151.45	19974	0.9987	151.05	19999	0.99995							14.5714	14.0665						58.8006	421
														22.6081	12.3725													151.55	19974	0.9987	151.15	19999	0.99995							14.5727	14.0671						98.1175	90.5977
														20.9097	14.6048													151.65	19974	0.9987	151.25	19999	0.99995							14.5735	14.0685						151.48	829.281
														16.2301	13.5507													151.75	19974	0.9987	151.35	19999	0.99995							14.5755	14.0688						159.082	458.437
														26.5392	14.6257													151.85	19974	0.9987	151.45	19999	0.99995							14.5761	14.0707						194.559	543.48
														14.6927	14.23													151.95	19974	0.9987	151.55	19999	0.99995							14.5771	14.0712						3.44144	110.961
														16.5521	18.4525													152.05	19974	0.9987	151.65	19999	0.99995							14.5778	14.0737						326.441	2.80056
														18.443	18.1781													152.15	19974	0.9987	151.75	19999	0.99995							14.5782	14.0742						388.879	644.879
														17.3943	12.4904													152.25	19974	0.9987	151.85	19999	0.99995							14.5796	14.0747						210.601	136.16
														17.3945	22.033													152.35	19974	0.9987	151.95	19999	0.99995							14.58	14.0749						123.797	133.801
														21.5834	14.0066													152.45	19974	0.9987	152.05	19999	0.99995							14.5807	14.0751						52.9612	11.1209
														20.2027	18.6835													152.55	19974	0.9987	152.15	19999	0.99995							14.5815	14.0767						176.641	24.1604
														16.7226	22.5576													152.65	19974	0.9987	152.25	19999	0.99995							14.5815	14.0857						104	43.1603
														14.7056	14.9463													152.75	19974	0.9987	152.35	19999	0.99995							14.5837	14.0882						11.0391	110.797
														18.1984	12.0054													152.85	19974	0.9987	152.45	19999	0.99995							14.5843	14.0885						144.641	112.52
														18.2305	13.3873													152.95	19974	0.9987	152.55	19999	0.99995							14.5852	14.0885						42.9217	199.602
														15.3985	15.7065													153.05	19975	0.99875	152.65	19999	0.99995							14.5858	14.0895						267.918	23.3201
														16.4176	16.0813													153.15	19975	0.99875	152.75	19999	0.99995							14.5876	14.09						31.4413	143.442
														33.7361	11.3294													153.25	19975	0.99875	152.85	19999	0.99995							14.5891	14.0901						78.5195	11.3594
														20.348	25.0993													153.35	19975	0.99875	152.95	19999	0.99995							14.5896	14.0905						52.4415	11.8787
														18.7762	11.4578													153.45	19975	0.99875	153.05	19999	0.99995							14.5898	14.0922						370.637	4.96094
														21.2023	15.9569													153.55	19975	0.99875	153.15	19999	0.99995							14.5899	14.0927						149.402	306.238
														15.2791	15.4096													153.65	19975	0.99875	153.25	19999	0.99995							14.5912	14.093						16.1602	211.199
														22.1505	20.7134													153.75	19975	0.99875	153.35	19999	0.99995							14.5928	14.0933						78.6796	23.9611
														18.2143	19.8686													153.85	19975	0.99875	153.45	19999	0.99995							14.5951	14.0946						155.719	79.8397
														15.1738	19.1636													153.95	19975	0.99875	153.55	19999	0.99995							14.5952	14.0959						160.242	12.4413
														20.077	14.4697													154.05	19975	0.99875	153.65	19999	0.99995							14.5955	14.0964						45.5587	374.399
														23.9962	15.125													154.15	19975	0.99875	153.75	19999	0.99995							14.596	14.0965						232.879	349.679
														19.3124	12.5016													154.25	19975	0.99875	153.85	19999	0.99995							14.5972	14.0971						27.1994	163.16
														24.7218	21.8645													154.35	19975	0.99875	153.95	19999	0.99995							14.5978	14.0981						158.563	81.2036
														15.0677	13.0078													154.45	19975	0.99875	154.05	19999	0.99995							14.5992	14.1001						150.879	7.03897
														17.7055	20.3608													154.55	19975	0.99875	154.15	19999	0.99995							14.6019	14.1023						299.84	58.3203
														20.5927	16.0633													154.65	19975	0.99875	154.25	19999	0.99995							14.6025	14.1032						86.5586	182.277
														16.1169	15.5431													154.75	19975	0.99875	154.35	19999	0.99995							14.6027	14.1055						204.242	67.1211
														17.3739	19.763													154.85	19975	0.99875	154.45	19999	0.99995							14.604	14.1055						105.16	244.359
														26.1091	12.7265													154.95	19975	0.99875	154.55	19999	0.99995							14.6045	14.1059						90.3596	192.922
														17.4926	15.254													155.05	19975	0.99875	154.65	19999	0.99995							14.605	14.1059						353.879	58.0388
														19.1093	15.7074													155.15	19975	0.99875	154.75	19999	0.99995							14.6064	14.1067						76.2423	57.4415
														21.9503	13.7341													155.25	19975	0.99875	154.85	19999	0.99995							14.6069	14.1082						29.4804	4.6406
														17.6752	14.1202													155.35	19976	0.9988	154.95	19999	0.99995							14.6087	14.1086						37.4373	36.3984
														17.8651	18.2135													155.45	19977	0.99885	155.05	19999	0.99995							14.6089	14.1098						277.922	586.68
														14.9931	17.6638													155.55	19977	0.99885	155.15	20000	1							14.6105	14.1118						33.039	220.16
														18.9531	12.4142													155.65	19977	0.99885										14.6113	14.1121						7.87908	70.0782
														22.987	15.5373													155.75	19977	0.99885										14.6127	14.1135						36.2812	117.762
														20.3939	15.313													155.85	19977	0.99885										14.6137	14.1156						73.9218	434.199
														14.8968	14.0381													155.95	19977	0.99885										14.6153	14.116						15.6798	128.242
														15.1996	17.7537													156.05	19977	0.99885										14.616	14.1162						20.2774	88.879
														19.2322	15.7435													156.15	19978	0.9989										14.6177	14.1165						48.4022	155.121
														18.0776	19.5646													156.25	19978	0.9989										14.6245	14.1173						143.277	138.48
														19.3315	18.0211													156.35	19978	0.9989										14.625	14.118						121.679	20.0781
														14.093	16.0257													156.45	19978	0.9989										14.625	14.1181						45.7227	105.442
														22.0247	13.4772													156.55	19979	0.99895										14.6257	14.1192						90.0392	31.4802
														16.8565	14.9412													156.65	19979	0.99895										14.6272	14.1202						4.92181	6.79696
														18.0826	16.6731													156.75	19979	0.99895										14.629	14.1215						54.3985	23.203
														17.9579	11.532													156.85	19979	0.99895										14.6291	14.1215						102.68	49.7579
														22.228	11.2176													156.95	19979	0.99895										14.6296	14.1216						123.602	64.5584
														17.1269	27.5262													157.05	19979	0.99895										14.6316	14.1229						70.5195	146.403
														15.6681	15.5679													157.15	19979	0.99895										14.632	14.123						23.3983	337.519
														18.7519	18.822													157.25	19980	0.999										14.6321	14.1232						508.922	128.442
														17.4882	12.7327													157.35	19980	0.999										14.6324	14.1244						30.6366	195.437
														22.9355	13.0038													157.45	19980	0.999										14.634	14.1275						146.402	15.3593
														14.3286	13.4414													157.55	19980	0.999										14.635	14.1303						412.199	71.6017
														21.5123	15.1433													157.65	19980	0.999										14.6361	14.1332						272.36	345.48
														21.2799	16.997													157.75	19980	0.999										14.6362	14.1365						63.6017	11.4414
														16.8644	20.7509													157.85	19980	0.999										14.637	14.1368						105.48	736.68
														17.2602	15.4531													157.95	19980	0.999										14.6377	14.1373						137.399	1236.4
														16.8781	17.3791													158.05	19980	0.999										14.638	14.1382						492.359	326.16
														16.4985	12.6874													158.15	19980	0.999										14.6388	14.1388						52.0428	331.238
														18.9758	16.0991													158.25	19980	0.999										14.6394	14.1424						5.79674	90.1211
														13.73	15.3385													158.35	19980	0.999										14.6416	14.1435						105.242	203.719
														20.2305	23.5657													158.45	19980	0.999										14.6423	14.1446						101.801	98.2812
														18.5827	15.0183													158.55	19980	0.999										14.6451	14.1482						131.199	3.08222
														22.0909	16.7761													158.65	19980	0.999										14.6464	14.1483						86.9999	17.3983
														20.6171	13.7134													158.75	19980	0.999										14.6478	14.1497						127.199	144.762
														15.9835	12.8683													158.85	19980	0.999										14.6494	14.1509						42.3987	493.68
														22.0875	11.5287													158.951	19980	0.999										14.6507	14.1532						77.9998	24.1172
														17.8566	14.5364													159.051	19980	0.999										14.6518	14.1539						36.3635	157.043
														34.8473	17.3157													159.151	19980	0.999										14.6521	14.1543						356.957	47.2384
														15.5533	13.1627													159.251	19980	0.999										14.6536	14.1548						216.562	241
														14.5978	12.4402													159.351	19980	0.999										14.654	14.1551						483.08	481.039
														18.8965	25.5774													159.451	19981	0.99905										14.6551	14.1575						6.27999	30.1211
														18.0723	16.258													159.551	19981	0.99905										14.6552	14.1599						122.4	187.398
														26.277	16.4275													159.651	19982	0.9991										14.6581	14.1602						166	161.281
														13.8976	14.5376													159.751	19982	0.9991										14.6595	14.1605						19.76	187.762
														20.8112	13.1498													159.851	19982	0.9991										14.6609	14.1619						1002.12	238.399
														18.6298	15.0881													159.951	19982	0.9991										14.663	14.1627						248.16	181.16
														19.519	15.1942													160.051	19982	0.9991										14.6652	14.1646						169.88	128.719
														21.1499	15.8361													160.151	19982	0.9991										14.6661	14.1659						218.84	389.082
														17.8977	15.2322													160.251	19982	0.9991										14.6665	14.1664						190.52	160.519
														15.2292	18.1857													160.351	19982	0.9991										14.6692	14.1672						83.8398	46.3984
														19.3072	14.2511													160.451	19982	0.9991										14.6704	14.168						83.3602	63.4808
														14.9341	13.7474													160.551	19982	0.9991										14.6729	14.168						51.1199	508.801
														21.4125	16.0393													160.651	19984	0.9992										14.6732	14.1682						21.36	245
														19.2033	17.9052													160.751	19984	0.9992										14.6746	14.1712						320.4	5.19922
														11.4028	16.7608													160.851	19984	0.9992										14.6759	14.1714						108.68	52.5626
														14.1356	12.1823													160.951	19984	0.9992										14.676	14.1715						83	290.359
														17.6751	12.0531													161.051	19984	0.9992										14.6783	14.1722						52.7998	483.199
														22.2141	21.6551													161.151	19985	0.99925										14.679	14.1735						236	28.32
														17.2394	25.523													161.251	19985	0.99925										14.6793	14.1746						510.76	160.879
														16.9074	16.7083													161.351	19985	0.99925										14.6806	14.1747						591.08	235.602
														16.703	21.3205													161.451	19985	0.99925										14.6808	14.1748						47.4799	735.277
														19.8224	15.8019													161.551	19985	0.99925										14.6809	14.1749						609.56	11.203
														20.0768	17.8999													161.651	19985	0.99925										14.6854	14.1758						185.52	5.39839
														22.4796	17.9146													161.751	19985	0.99925										14.6856	14.177						190.64	568.359
														23.3107	13.5079													161.851	19985	0.99925										14.6867	14.1781						28.7598	6.08192
														12.8598	21.1973													161.951	19985	0.99925										14.6878	14.1782						189.88	313.559
														18.143	15.8999													162.051	19985	0.99925										14.6899	14.1805						34.16	433.84
														19.8284	15.5157													162.151	19985	0.99925										14.6907	14.1852						283.64	445.801
														17.721	14.2313													162.251	19985	0.99925										14.6911	14.1853						99.0002	42.4373
														18.2185	16.5554													162.351	19985	0.99925										14.6917	14.1858						33.6396	297.641
														15.2762	21.3802													162.451	19985	0.99925										14.6918	14.1866						33.9204	95.0821
														23.2379	10.8409													162.551	19985	0.99925										14.6925	14.1869						42.9999	600.277
														15.9073	13.8178													162.651	19985	0.99925										14.6926	14.1874						156.24	185
														17.608	14.8015													162.751	19986	0.9993										14.6927	14.1885						1284.12	169
														15.9955	20.0212													162.851	19986	0.9993										14.6949	14.1897						57.0802	433.722
														19.2499	17.4765													162.951	19986	0.9993										14.6954	14.1898						34.9198	306.481
														17.4543	14.8015													163.051	19986	0.9993										14.6956	14.1908						762.28	746.72
														19.4034	15.5741													163.151	19986	0.9993										14.6964	14.191						249.36	139.28
														26.1665	31.5423													163.251	19986	0.9993										14.6976	14.1934						7.51952	193.76
														25.4397	18.8416													163.351	19986	0.9993										14.6979	14.1934						105.721	211.04
														18.0468	17.074													163.451	19986	0.9993										14.6987	14.1947						4.63971	164.8
														13.7025	17.8676													163.551	19986	0.9993										14.6989	14.1962						230.04	179.88
														17.1167	14.0143													163.651	19986	0.9993										14.7005	14.1968						311.68	470.24
														20.8351	12.5107													163.751	19986	0.9993										14.7012	14.197						396.601	732.92
														18.2092	20.1248													163.851	19986	0.9993										14.7049	14.1987						307.8	138.88
														17.7961	19.2102													163.951	19986	0.9993										14.7056	14.1994						17.7599	600.28
														19.2207	13.6113													164.051	19986	0.9993										14.7057	14.1998						58.4804	228.04
														16.3079	15.8123													164.151	19986	0.9993										14.7061	14.2004						126.8	36.8799
														24.3223	15.1745													164.251	19986	0.9993										14.7108	14.2046						5.31944	1085.2
														20.0212	17.7445													164.351	19986	0.9993										14.7114	14.2055						140.44	802.88
														17.1527	15.3434													164.451	19986	0.9993										14.7146	14.2057						908.24	329.44
														31.8242	24.3932													164.551	19986	0.9993										14.718	14.206						480.08	37.5201
														13.7359	14.4095													164.651	19987	0.99935										14.7188	14.2076						84.3194	31.92
														18.2955	16.5413													164.751	19987	0.99935										14.719	14.2106						219.96	159.16
														22.011	16.2608													164.851	19987	0.99935										14.7208	14.2124						164.4	86.8398
														15.6612	14.4645													164.951	19987	0.99935										14.7222	14.2149						248.28	235.76
														26.1766	21.5459													165.051	19987	0.99935										14.7238	14.2158						50.2394	239.88
														15.8991	16.4227													165.151	19987	0.99935										14.7256	14.2159						70.6405	453.48
														14.9437	19.3025													165.251	19987	0.99935										14.7256	14.216						187	380.04
														18.9401	17.3074													165.351	19987	0.99935										14.7256	14.2166						91.8801	61.8398
														20.0913	15.2073													165.451	19987	0.99935										14.7261	14.2175						26.7595	689.16
														14.8122	15.6213													165.551	19987	0.99935										14.7262	14.2178						14.76	40.4395
														21.1337	17.2944													165.651	19987	0.99935										14.7266	14.2186						443.921	306.04
														19.0693	15.1835													165.751	19987	0.99935										14.7269	14.2201						229.239	527.4
														19.662	12.7937													165.851	19987	0.99935										14.7282	14.2201						202.4	75.8798
														18.3184	17.1164													165.951	19987	0.99935										14.7287	14.2202						84.9601	219.481
														26.595	13.8355													166.051	19987	0.99935										14.7299	14.221						209.36	28.7197
														23.183	10.5167													166.151	19987	0.99935										14.73	14.2227						16.0399	547.64
														24.9574	20.3825													166.251	19987	0.99935										14.7301	14.2231						39.5595	372.92
														18.5382	14.1382													166.351	19987	0.99935										14.7323	14.2231						109.32	76.04
														18.1044	15.6379													166.451	19987	0.99935										14.733	14.225						146.6	273.2
														32.3761	13.0549													166.551	19987	0.99935										14.7339	14.2272						348.04	221.04
														19.8049	13.7256													166.651	19987	0.99935										14.735	14.2276						10.0402	121.04
														14.638	21.2309													166.751	19987	0.99935										14.7365	14.2281						42.6006	137
														15.4643	24.0193													166.851	19987	0.99935										14.7368	14.2287						381.399	6.88001
														15.367	14.1866													166.951	19987	0.99935										14.7393	14.23						82.5605	958.36
														14.809	19.6345													167.051	19987	0.99935										14.7398	14.2304						129.88	110.319
														23.3318	18.478													167.151	19987	0.99935										14.7408	14.231						300.68	107.96
														13.0095	15.5978													167.251	19988	0.9994										14.7422	14.2313						589.721	1445.28
														18.385	15.0624													167.351	19988	0.9994										14.746	14.2313						230.639	240.28
														20.8572	15.8083													167.451	19988	0.9994										14.7461	14.2314						31.6016	225.28
														18.8042	11.7533													167.551	19988	0.9994										14.7476	14.2326						192.279	46.7597
														15.0999	16.7129													167.651	19988	0.9994										14.7482	14.2329						152	531.28
														23.0685	13.7825													167.751	19988	0.9994										14.7486	14.2335						70.199	33.5194
														17.7081	13.7026													167.851	19988	0.9994										14.7498	14.236						22.2013	216.12
														19.8636	18.0451													167.951	19988	0.9994										14.7537	14.2363						91.7187	85.0799
														17.4101	16.376													168.051	19988	0.9994										14.7543	14.2368						236	60.88
														14.2538	15.425													168.151	19988	0.9994										14.7551	14.239						91.7208	402.84
														18.9721	12.6664													168.251	19988	0.9994										14.7564	14.24						79.1992	315
														21.8927	14.4995													168.351	19988	0.9994										14.7565	14.2414						67.4003	96.1992
														26.1579	21.3139													168.451	19988	0.9994										14.7566	14.2424						25.2405	205
														18.095	17.5273													168.551	19988	0.9994										14.7568	14.2428						132.56	233.561
														17.2978	15.4571													168.651	19988	0.9994										14.757	14.244						46.6799	22.041
														17.6883	22.7865													168.751	19988	0.9994										14.7573	14.2443						855	435.879
														19.8907	15.5245													168.851	19988	0.9994										14.7576	14.2447						154.439	103.201
														20.6561	11.0419													168.951	19988	0.9994										14.7582	14.2459						486.16	60.0391
														14.0367	15.8278													169.051	19988	0.9994										14.7608	14.2459						411.68	73.9198
														25.2545	17.18													169.151	19988	0.9994										14.7619	14.2486						22.7206	822.68
														34.8021	16.0443													169.251	19988	0.9994										14.7635	14.2503						377.08	428.321
														22.2842	12.0192													169.351	19988	0.9994										14.7644	14.2511						4.95897	67.0411
														21.4283	14.7587													169.451	19988	0.9994										14.7663	14.2524						106.561	5.35925
														16.6825	15.1065													169.551	19988	0.9994										14.7673	14.2536						37.039	16.5194
														20.5104	13.8464													169.651	19988	0.9994										14.768	14.2543						703.041	6.59956
														17.7089	14.3624													169.751	19988	0.9994										14.7681	14.2544						121.801	820.441
														20.4417	18.4263													169.851	19989	0.99945										14.7684	14.2557						155.519	591.08
														18.3017	12.2081													169.951	19989	0.99945										14.7688	14.2567						168	365.719
														17.6714	17.7435													170.051	19989	0.99945										14.7691	14.2579						5.71863	46.8008
														21.4928	27.7724													170.151	19989	0.99945										14.7708	14.2587						17.041	51.7187
														16.4073	14.4971													170.251	19990	0.9995										14.7711	14.2588						115.119	177.401
														22.5008	16.8925													170.351	19990	0.9995										14.7723	14.2595						45.4416	915.92
														16.0938	14.7571													170.451	19990	0.9995										14.773	14.2596						171.879	486.401
														21.042	12.1033													170.551	19990	0.9995										14.7739	14.2638						56.5997	80.8006
														17.5244	17.9621													170.651	19990	0.9995										14.7762	14.2644						467.201	353.119
														26.1419	14.2928													170.751	19990	0.9995										14.779	14.2655						90.5585	138.48
														13.6394	25.3166													170.851	19990	0.9995										14.7804	14.2666						157.441	67.6407
														19.2441	20.7588													170.951	19990	0.9995										14.7808	14.2669						27.0805	115.679
														15.6464	16.976													171.051	19990	0.9995										14.7832	14.2683						29.4781	289.119
														17.3427	28.5454													171.151	19990	0.9995										14.7836	14.2688						37.7209	105.881
														13.4665	14.483													171.251	19990	0.9995										14.7844	14.2699						147.961	580.32
														19.5277	18.5627													171.351	19990	0.9995										14.7845	14.2702						316	322.76
														15.9323	19.5184													171.451	19990	0.9995										14.7855	14.2703						135.279	133.478
														19.9728	14.1482													171.551	19990	0.9995										14.7856	14.2703						461.76	206.24
														16.1934	12.2848													171.651	19990	0.9995										14.7864	14.2704						124.121	15.6405
														21.1562	17.0115													171.751	19990	0.9995										14.7866	14.2744						112.799	93.9201
														14.0424	18.3093													171.851	19990	0.9995										14.7868	14.2749						583.16	570.24
														19.412	16.1181													171.951	19990	0.9995										14.788	14.2749						34.4805	31.7602
														16.3758	23.6428													172.051	19990	0.9995										14.789	14.2763						190.92	646.92
														15.913	21.6555													172.151	19990	0.9995										14.7892	14.2783						108.879	416.439
														19.224	16.5704													172.251	19990	0.9995										14.7897	14.28						504.201	363.84
														20.0125	18.6884													172.351	19990	0.9995										14.79	14.2813						163.08	775.16
														16.2265	20.2289													172.451	19990	0.9995										14.7901	14.2815						54.7989	87.5605
														16.2827	16.562													172.551	19990	0.9995										14.7905	14.2834						7.52152	78.9197
														20.135	14.6506													172.651	19990	0.9995										14.7912	14.2848						23.6386	190.52
														20.2264	17.933													172.751	19990	0.9995										14.7917	14.2852						123.16	424.24
														13.4604	21.0747													172.851	19990	0.9995										14.7918	14.2864						61.2814	26.7598
														18.7875	16.1241													172.951	19990	0.9995										14.7949	14.2876						173.76	548.08
														30.0672	18.8173													173.051	19990	0.9995										14.7976	14.2885						52.2403	246.76
														24.4725	16.4583													173.151	19990	0.9995										14.7978	14.289						380.6	204.602
														19.6725	14.0439													173.251	19990	0.9995										14.8001	14.2892						52.1191	28.3201
														20.3417	11.9534													173.351	19990	0.9995										14.8012	14.2926						9.96108	152.558
														14.0344	12.1906													173.451	19990	0.9995										14.8017	14.2927						50.7596	525.641
														15.2194	13.566													173.551	19990	0.9995										14.8024	14.2928						303.6	1652.48
														22.4384	13.6462													173.651	19990	0.9995										14.8031	14.2929						484.76	26.84
														17.188	15.2626													173.751	19990	0.9995										14.8038	14.2939						9.28127	280.519
														19.543	13.6756													173.851	19990	0.9995										14.8039	14.2939						156.119	4.9201
														16.6349	16.0509													173.951	19990	0.9995										14.8039	14.2948						174	175.199
														18.133	14.336													174.051	19990	0.9995										14.8047	14.2961						26.6797	288.881
														19.1466	17.6642													174.151	19990	0.9995										14.8074	14.2979						77.3203	1149.08
														16.0627	22.9634													174.251	19990	0.9995										14.809	14.3006						304.16	624.442
														15.9633	14.7954													174.351	19990	0.9995										14.8122	14.301						20.0002	8.19907
														13.4937	14.5556													174.451	19990	0.9995										14.8158	14.3011						407.279	19.6405
														17.0071	15.7236													174.551	19990	0.9995										14.8163	14.3018						3.75977	77.7229
														18.3466	18.7022													174.651	19990	0.9995										14.8167	14.3019						140.801	43.16
														21.5255	13.2416													174.751	19990	0.9995										14.8171	14.303						3.67969	101.879
														16.556	15.1611													174.851	19990	0.9995										14.8176	14.3031						235.359	37.6795
														20.1979	17.057													174.951	19990	0.9995										14.8176	14.3031						100.801	538.68
														13.7284	14.1646													175.051	19990	0.9995										14.8177	14.3033						31.4003	699
														17.2564	17.5226													175.151	19990	0.9995										14.8187	14.3035						751.721	190.84
														16.8131	16.9551													175.251	19990	0.9995										14.8204	14.3037						291.439	460.68
														17.6658	20.0189													175.352	19990	0.9995										14.823	14.3055						969.68	59.3203
														19.3652	14.984													175.452	19990	0.9995										14.824	14.3082						178.519	578.723
														15.7719	19.3222													175.552	19990	0.9995										14.8277	14.3089						335.52	32.3983
														18.7218	11.8314													175.652	19990	0.9995										14.8281	14.3112						21.0801	821.52
														16.2362	18.6635													175.752	19990	0.9995										14.8292	14.3147						9.04101	193.558
														17.9248	14.7531													175.852	19990	0.9995										14.834	14.3154						528.24	125.602
														21.7988	14.9802													175.952	19990	0.9995										14.835	14.3157						245.078	34.1994
														14.2984	16.1123													176.052	19990	0.9995										14.8355	14.3159						131.602	75.6797
														20.2911	24.8969													176.152	19991	0.99955										14.8357	14.3168						38.2384	9.92166
														21.4992	13.5783													176.252	19991	0.99955										14.8377	14.3176						279.64	209.758
														16.7434	21.0112													176.352	19991	0.99955										14.8377	14.3187						32.4024	135.961
														21.1012	16.4847													176.452	19991	0.99955										14.838	14.3231						69.5976	235.402
														21.3234	17.9482													176.552	19991	0.99955										14.8381	14.3243						177.723	90.6368
														16.4626	15.4838													176.652	19992	0.9996										14.8394	14.3251						1486.76	108.922
														23.5845	38.8172													176.752	19992	0.9996										14.8399	14.3261						248.082	266.32
														28.4049	25.6222													176.852	19992	0.9996										14.8405	14.3276						35.797	279.238
														22.1371	12.8352													176.952	19992	0.9996										14.8421	14.3286						123.84	558.762
														16.1888	15.2136													177.052	19992	0.9996										14.8422	14.3293						192.922	104.438
														18.5779	16.4481													177.152	19992	0.9996										14.8422	14.3296						82.7615	139.961
														16.01	13.6204													177.252	19992	0.9996										14.8445	14.3302						97.7577	116.922
														21.8766	16.7041													177.352	19992	0.9996										14.8472	14.3316						162.039	7.55833
														14.3418	15.931													177.452	19992	0.9996										14.8488	14.3317						110.242	221.403
														17.4625	16.9329													177.552	19992	0.9996										14.8514	14.3326						390.918	368.637
														22.0023	14.7214													177.652	19992	0.9996										14.8559	14.3346						237.441	161.801
														15.6189	15.0258													177.752	19992	0.9996										14.8561	14.336						178.32	400
														14.4544	14.9391													177.852	19992	0.9996										14.8562	14.3362						350.121	171.481
														13.4601	19.7493													177.952	19992	0.9996										14.8567	14.3382						59.1604	45.9608
														16.9956	12.0986													178.052	19992	0.9996										14.8572	14.3432						196.598	185.199
														17.2868	16.2774													178.152	19992	0.9996										14.8575	14.3433						223.121	18.3983
														14.8039	16.5086													178.252	19992	0.9996										14.8576	14.3438						196.039	60.7226
														14.0381	23.0911													178.352	19992	0.9996										14.86	14.3445						39.8397	67.7188
														17.6566	18.8117													178.452	19992	0.9996										14.8611	14.3448						279.359	424.84
														17.1878	12.5414													178.552	19992	0.9996										14.8623	14.3453						109.082	11.0388
														14.2408	17.684													178.652	19992	0.9996										14.8625	14.3455						142.598	72.922
														21.4552	18.2132													178.752	19992	0.9996										14.8633	14.3456						46.4021	123.16
														22.601	18.1143													178.852	19992	0.9996										14.8678	14.348						103.078	255.519
														20.6138	14.5431													178.952	19992	0.9996										14.8703	14.3496						25.2033	1325.04
														18.5245	14.504													179.052	19992	0.9996										14.8718	14.3503						54.9571	13.2812
														19.4686	14.794													179.152	19992	0.9996										14.8732	14.3526						85.9609	11.078
														15.3845	17.8348													179.252	19992	0.9996										14.8751	14.3526						102.879	92.1212
														16.1213	17.6736													179.352	19992	0.9996										14.877	14.3528						34.6017	47.8007
														17.2726	13.2788													179.452	19992	0.9996										14.8779	14.3537						26.8007	245.078
														23.3105	17.4319													179.552	19992	0.9996										14.8783	14.3557						34	1.96084
														14.7866	16.8828													179.652	19992	0.9996										14.8797	14.357						405.481	234.039
														28.3115	18.2131													179.752	19992	0.9996										14.8799	14.3593						215.437	223.563
														17.3346	11.6811													179.852	19992	0.9996										14.8799	14.3604						78.6798	12.0389
														15.2426	14.0311													179.952	19992	0.9996										14.8801	14.361						564.961	302
														19.8201	14.9007													180.052	19992	0.9996										14.882	14.3623						384.281	276.441
														33.1111	15.5212													180.152	19992	0.9996										14.8827	14.3624						205.481	140.52
														20.1935	12.4865													180.252	19992	0.9996										14.8833	14.3629						377.48	753
														20.4926	15.0394													180.352	19992	0.9996										14.8856	14.3631						772.637	16
														23.4302	21.8776													180.452	19992	0.9996										14.8859	14.3633						10.762	44.2382
														14.6987	13.3774													180.552	19993	0.99965										14.8864	14.3653						104.359	7.51967
														15.2498	24.4965													180.652	19993	0.99965										14.8883	14.3684						49.2421	172.961
														15.0615	25.0268													180.752	19993	0.99965										14.8891	14.3693						409.278	251.961
														18.6455	11.5709													180.852	19993	0.99965										14.8927	14.3694						743.601	16.5199
														25.033	16.7719													180.952	19993	0.99965										14.8934	14.3694						411.399	775.281
														14.0635	12.5058													181.052	19993	0.99965										14.8949	14.3699						92.0819	428.918
														15.1441	18.1247													181.152	19993	0.99965										14.8953	14.3722						418.277	166.883
														20.7851	12.4426													181.252	19993	0.99965										14.8968	14.374						253.641	39.6794
														18.8689	17.1886													181.352	19993	0.99965										14.8974	14.3757						35.8396	315.281
														15.717	18.4544													181.452	19993	0.99965										14.9001	14.3768						346.762	377.277
														14.7368	20.7989													181.552	19993	0.99965										14.9004	14.3771						391.437	38.5625
														16.1635	15.7123													181.652	19993	0.99965										14.9019	14.3787						89.6015	189.758
														17.6426	11.3214													181.752	19993	0.99965										14.9019	14.3811						20	27.6795
														17.3191	21.2288													181.852	19993	0.99965										14.9023	14.3835						191.039	6.03912
														17.089	15.5798													181.952	19993	0.99965										14.9035	14.3844						7.80047	351.121
														19.8973	21.0382													182.052	19993	0.99965										14.9038	14.3874						125.801	269.442
														18.7094	12.1518													182.152	19993	0.99965										14.9044	14.3884						225.879	175.199
														31.3858	17.8487													182.252	19993	0.99965										14.9053	14.3888						132.602	111.078
														15.7544	15.5449													182.352	19993	0.99965										14.9057	14.3889						641.277	23.4412
														49.524	14.5732													182.452	19993	0.99965										14.9057	14.3899						13.3201	48.0002
														17.8653	14.8755													182.552	19993	0.99965										14.9058	14.3902						14.4417	153.199
														23.6375	20.8198													182.652	19993	0.99965										14.906	14.3903						152.16	19.961
														19.2076	14.3019													182.752	19993	0.99965										14.9062	14.3912						508.918	184.961
														16.4346	15.9946													182.852	19993	0.99965										14.9074	14.3914						84.4026	193.438
														19.5058	25.5497													182.952	19993	0.99965										14.9077	14.3917						251.121	35.4804
														17.4681	18.5743													183.052	19993	0.99965										14.9094	14.3927						64.758	498.203
														24.7975	13.3071													183.152	19993	0.99965										14.9095	14.3927						125.52	132.399
														25.7658	14.784													183.252	19993	0.99965										14.9111	14.3941						2.64062	486.441
														14.5355	14.053													183.352	19993	0.99965										14.9133	14.3941						29.1599	197.636
														18.0333	22.0717													183.452	19993	0.99965										14.9138	14.3949						80.9997	262.84
														18.4828	13.5463													183.552	19993	0.99965										14.9152	14.3967						63.3205	4.88276
														19.208	13.1762													183.652	19993	0.99965										14.9162	14.397						146.039	97.9569
														17.4395	21.6359													183.752	19993	0.99965										14.9173	14.3997						56.2812	139.082
														25.1486	15.3848													183.852	19993	0.99965										14.9176	14.4006						229.879	684.719
														18.9149	14.5359													183.952	19993	0.99965										14.9178	14.401						550.723	287.359
														21.0869	13.3813													184.052	19993	0.99965										14.9178	14.4029						5.19906	59.5234
														16.8933	18.0794													184.152	19993	0.99965										14.9192	14.4037						23.7188	460.039
														20.0986	16.5026													184.252	19993	0.99965										14.9207	14.4065						28.3985	428.039
														20.3883	15.0681													184.352	19993	0.99965										14.9221	14.4066						26.5623	546.359
														18.1836	17.3921													184.452	19993	0.99965										14.9221	14.407						302.559	515.32
														16.7536	14.8948													184.552	19993	0.99965										14.9226	14.4073						145.32	57.6795
														21.5293	12.9192													184.652	19993	0.99965										14.9242	14.4076						125.16	145.641
														16.5317	22.6064													184.752	19993	0.99965										14.9242	14.4086						3.35928	259.441
														18.9866	12.7504													184.852	19993	0.99965										14.9254	14.4088						226	100.398
														21.8912	14.6257													184.952	19993	0.99965										14.929	14.4095						4.51947	189.199
														18.0584	16.9142													185.052	19993	0.99965										14.9307	14.4095						27.9218	271.481
														20.042	19.3616													185.152	19993	0.99965										14.9311	14.4102						222.68	357
														16.5201	15.5714													185.252	19993	0.99965										14.9341	14.4115						77.1599	126.641
														19.1377	21.2949													185.352	19993	0.99965										14.9351	14.4117						87.4414	550.039
														17.329	16.2346													185.452	19993	0.99965										14.936	14.4128						364.36	186.84
														25.0658	13.0826													185.552	19993	0.99965										14.9392	14.414						157.879	132.961
														17.0227	18.1375													185.652	19993	0.99965										14.9393	14.4155						406.398	4.6
														13.8771	12.7384													185.752	19993	0.99965										14.9426	14.4159						72.5625	222.36
														23.2051	16.1476													185.852	19993	0.99965										14.9428	14.4162						79.5977	1151.76
														16.8918	31.55													185.952	19993	0.99965										14.9437	14.4177						60.4412	650.24
														22.1974	15.6465													186.052	19994	0.9997										14.9441	14.4178						39.9182	1006.68
														19.1809	18.9971													186.152	19994	0.9997										14.9453	14.4182						115.402	983.56
														20.5033	17.0704													186.252	19994	0.9997										14.947	14.4196						41.84	498.24
														13.8543	15.8309													186.352	19994	0.9997										14.9476	14.4214						216.519	874.36
														15.5849	25.1776													186.452	19994	0.9997										14.948	14.422						44.4414	139.48
														22.9957	20.1357													186.552	19994	0.9997										14.9497	14.4245						419.68	27.5199
														17.1487	16.9154													186.652	19994	0.9997										14.9501	14.4253						27.1171	243.72
														22.6652	13.1837													186.752	19994	0.9997										14.9509	14.4257						251.402	658.28
														19.9634	24.2195													186.852	19994	0.9997										14.9522	14.4277						263.801	27.6403
														16.4624	19.3139													186.952	19994	0.9997										14.9526	14.4304						757.597	744.76
														15.1778	15.4271													187.052	19994	0.9997										14.9536	14.4317						48.9222	139.24
														20.1785	12.083													187.152	19994	0.9997										14.9556	14.4328						140.8	131.6
														16.1469	15.3337													187.252	19994	0.9997										14.9565	14.4393						523.559	404.24
														28.3643	21.1778													187.352	19994	0.9997										14.9566	14.4395						280.398	630.88
														15.6712	20.9268													187.452	19994	0.9997										14.9574	14.4402						307.641	216.44
														20.4736	23.6332													187.552	19994	0.9997										14.9578	14.4404						21.1211	191.52
														17.2882	21.2471													187.652	19994	0.9997										14.9604	14.4413						7.23821	207.2
														17.4914	14.5447													187.752	19994	0.9997										14.961	14.4415						139.402	329.56
														20.8643	17.281													187.852	19994	0.9997										14.9627	14.4422						69.961	11.5206
														17.9573	17.8908													187.952	19994	0.9997										14.9644	14.4423						120.637	801.04
														16.3026	33.9449													188.052	19994	0.9997										14.9647	14.4435						701.32	1065.16
														20.2799	15.8825													188.152	19994	0.9997										14.9677	14.4439						471.52	126.44
														17.6271	12.5947													188.252	19994	0.9997										14.9711	14.4458						35.5627	141.56
														29.7748	19.3677													188.352	19994	0.9997										14.9717	14.4459						109.519	553.6
														18.8365	15.3977													188.452	19994	0.9997										14.9718	14.4463						194.801	242.92
														22.9892	19.2334													188.552	19994	0.9997										14.9727	14.4468						84.4375	11.4394
														21.9781	14.6337													188.652	19994	0.9997										14.9731	14.4482						162.16	649.6
														17.3959	14.5796													188.752	19994	0.9997										14.9732	14.4507						334.199	298.16
														12.4342	25.5071													188.852	19994	0.9997										14.9752	14.4509						52.2033	89.0399
														16.2928	17.5107													188.952	19994	0.9997										14.9757	14.4511						102.199	288.199
														20.0559	10.7012													189.052	19994	0.9997										14.9764	14.4524						12.121	40.8407
														18.3006	34.8896													189.152	19994	0.9997										14.9765	14.4542						239.719	116.32
														12.9465	13.1991													189.252	19994	0.9997										14.9774	14.4545						211.641	4.24004
														16.9922	16.7905													189.352	19994	0.9997										14.9775	14.4562						408.277	10.0401
														15.7335	34.6472													189.452	19994	0.9997										14.9778	14.4566						214.84	273.6
														16.1028	16.5122													189.552	19994	0.9997										14.9786	14.4589						226	440.641
														15.8583	13.0136													189.652	19994	0.9997										14.9798	14.4598						684.8	889.08
														18.3054	13.6261													189.752	19994	0.9997										14.9813	14.4599						1102.4	43.3592
														19.7389	19.1348													189.852	19994	0.9997										14.9817	14.4601						2861.68	69.88
														18.002	14.0558													189.952	19994	0.9997										14.9819	14.4603						201.72	816.92
														15.1177	15.8223													190.052	19994	0.9997										14.9821	14.4618						4.75973	175.561
														15.3609	13.3829													190.152	19994	0.9997										14.9828	14.4645						1000.76	1118.36
														13.4691	20.1238													190.252	19994	0.9997										14.9839	14.4657						530.68	198.401
														23.8781	18.8361													190.352	19994	0.9997										14.9847	14.4666						249.88	637.24
														18.1739	13.5793													190.452	19994	0.9997										14.9849	14.4682						303.08	1006.92
														16.2987	14.4029													190.552	19994	0.9997										14.9866	14.4697						1343.16	217.279
														15.3232	14.2783													190.652	19994	0.9997										14.987	14.4698						36.5606	3.68159
														26.5185	28.4649													190.752	19994	0.9997										14.9871	14.4699						81.5994	102.84
														13.6553	13.0499													190.852	19994	0.9997										14.9879	14.4717						151.12	257.719
														20.3302	14.2595													190.952	19994	0.9997										14.988	14.4719						367.36	312.08
														16.7441	43.2919													191.052	19994	0.9997										14.9881	14.4731						500.08	131.84
														15.6481	22.762													191.152	19994	0.9997										14.9884	14.4748						140.2	401.041
														17.6306	30.3282													191.252	19995	0.99975										14.9914	14.4752						544.279	277.879
														18.7221	29.3022													191.352	19995	0.99975										14.9931	14.4764						252.4	407.16
														16.6908	16.507													191.452	19995	0.99975										14.9932	14.4764						468.6	272.52
														28.7227	24.996													191.552	19995	0.99975										14.9944	14.4773						195.68	28.961
														18.0098	14.7337													191.652	19995	0.99975										14.9945	14.4801						9.63984	204.6
														16.0015	14.9228													191.753	19995	0.99975										14.9946	14.4814						708.6	68.4002
														17.7427	15.4862													191.853	19995	0.99975										14.9953	14.4814						256.44	46.76
														21.6374	19.08													191.953	19995	0.99975										14.9966	14.483						57.2002	410.08
														14.604	15.315													192.053	19995	0.99975										14.9974	14.4835						92.2	343.72
														23.2771	18.2684													192.153	19995	0.99975										14.9996	14.4846						1007.48	1594.4
														16.7678	18.1904													192.253	19995	0.99975										15	14.4856						261.2	1333.72
														23.4116	19.2854													192.353	19995	0.99975										15.0018	14.4858						53.7999	293.281
														19.782	20.1928													192.453	19995	0.99975										15.0019	14.4864						565.68	156.199
														19.1241	13.4791													192.553	19995	0.99975										15.0021	14.4874						384.24	525.84
														18.7076	13.952													192.653	19995	0.99975										15.0035	14.488						153.88	82.24
														19.7114	19.1873													192.753	19995	0.99975										15.0037	14.4891						467.28	69.5997
														18.6501	11.7035													192.853	19995	0.99975										15.0041	14.4891						36.6394	109.359
														19.3473	15.6895													192.953	19995	0.99975										15.0042	14.4892						813.16	782
														15.7511	15.4085													193.053	19995	0.99975										15.0047	14.4922						65.9602	334.201
														22.9614	23.2994													193.153	19995	0.99975										15.0051	14.4934						502.681	2923.16
														20.9221	13.2841													193.253	19995	0.99975										15.0052	14.4941						369.32	89.7191
														18.7534	15.9584													193.353	19995	0.99975										15.0054	14.4941						219.799	6.99995
														17.1097	15.2673													193.453	19995	0.99975										15.0067	14.4941						5.59934	595.521
														20.153	15.1499													193.553	19995	0.99975										15.0071	14.4949						82.2402	225.799
														16.3423	16.1197													193.653	19995	0.99975										15.0083	14.4962						253.32	146.32
														14.5613	14.9804													193.753	19995	0.99975										15.0088	14.4963						103.24	265.881
														16.7981	20.7629													193.853	19995	0.99975										15.009	14.4971						884.76	1179.96
														18.9114	13.8204													193.953	19995	0.99975										15.0101	14.4971						281.48	1625.16
														39.3011	23.9882													194.053	19995	0.99975										15.0102	14.4982						337.439	517.238
														18.314	17.9907													194.153	19995	0.99975										15.0121	14.4983						123.481	56.0391
														20.6457	12.4911													194.253	19995	0.99975										15.0131	14.4983						12.08	64.3203
														24.6817	17.7149													194.353	19996	0.9998										15.0145	14.4987						118.641	1830.36
														20.5153	25.889													194.453	19996	0.9998										15.0151	14.4993						34.6386	68.2812
														17.4361	15.5464													194.553	19996	0.9998										15.0163	14.4995						649.84	297.441
														17.4642	16.8322													194.653	19996	0.9998										15.0174	14.5004						27.2009	83.8788
														15.2613	16.2057													194.753	19996	0.9998										15.0181	14.5009						1225.16	511.559
														17.2366	13.7046													194.853	19996	0.9998										15.0192	14.5034						396.199	100.121
														20.4573	16.9063													194.953	19996	0.9998										15.0197	14.504						478.4	324.16
														13.9345	17.2933													195.053	19996	0.9998										15.0227	14.5051						66.2792	134.398
														20.2391	18.0252													195.153	19996	0.9998										15.0227	14.5057						195.68	1016.48
														32.401	14.3317													195.253	19996	0.9998										15.0229	14.5082						491.84	65
														10.9946	18.2755													195.353	19996	0.9998										15.0232	14.5099						659.961	30.0822
														14.3679	22.5704													195.453	19996	0.9998										15.027	14.5118						1267.28	25.238
														17.848	20.1192													195.553	19996	0.9998										15.0281	14.5119						494.68	166.199
														18.0631	11.2738													195.653	19996	0.9998										15.0283	14.5132						172.602	4.92194
														19.5311	15.6656													195.753	19996	0.9998										15.0291	14.5166						539.08	494
														17.7152	13.6798													195.853	19996	0.9998										15.0292	14.5175						40.4784	180.398
														25.2889	17.1637													195.953	19996	0.9998										15.0297	14.5181						26.6407	720.441
														16.8063	14.6508													196.053	19996	0.9998										15.0319	14.5184						36.1991	234.68
														15.1496	22.1781													196.153	19996	0.9998										15.0323	14.5195						1173.92	716
														20.4359	16.5293													196.253	19996	0.9998										15.0324	14.5208						33.5995	412.879
														21.304	15.5118													196.353	19996	0.9998										15.0346	14.5223						81.6386	972.563
														16.7945	17.5966													196.453	19996	0.9998										15.0381	14.5231						49.7618	123.957
														13.1905	16.1234													196.553	19996	0.9998										15.0382	14.5247						29.3184	49.4416
														21.8067	11.527													196.653	19996	0.9998										15.0389	14.5256						496.121	364.199
														15.3323	14.8697													196.753	19996	0.9998										15.0398	14.5269						930.959	161
														18.3349	14.3455													196.853	19996	0.9998										15.04	14.53						358.401	742.48
														17.7335	19.6232													196.953	19996	0.9998										15.0402	14.5317						23.6407	258.398
														20.3537	17.3276													197.053	19996	0.9998										15.0408	14.5318						69.7987	627.242
														19.3289	15.7305													197.153	19996	0.9998										15.0416	14.5318						63.9999	1384.04
														20.8405	28.4284													197.253	19996	0.9998										15.0427	14.5321						141.602	113.121
														17.5246	26.0109													197.353	19996	0.9998										15.0445	14.5325						675.84	654.039
														16.8406	20.3942													197.453	19996	0.9998										15.0447	14.5331						438.559	282.68
														18.5989	11.749													197.553	19996	0.9998										15.0453	14.534						87.2814	105.562
														15.9533	19.75													197.653	19996	0.9998										15.0458	14.5351						421.4	318.078
														17.9469	15.1171													197.753	19996	0.9998										15.0474	14.5359						844.639	1382.32
														19.7382	17.1663													197.853	19996	0.9998										15.0475	14.5364						1016.64	287.519
														21.3519	18.1318													197.953	19996	0.9998										15.0494	14.5376						22.6015	985.922
														16.8318	13.5881													198.053	19996	0.9998										15.0496	14.539						643.277	856.68
														14.3988	18.4464													198.153	19996	0.9998										15.05	14.54						279.801	137.957
														19.4993	15.6534													198.253	19996	0.9998										15.0506	14.5402						453.441	3.04333
														18.2804	14.7739													198.353	19996	0.9998										15.0508	14.5403						305.199	101.238
														14.556	28.2715													198.453	19996	0.9998										15.0527	14.5431						341.238	266.558
														17.2135	16.9859													198.553	19996	0.9998										15.0535	14.5434						189.68	5.1603
														14.4126	13.157													198.653	19996	0.9998										15.054	14.5434						15.5194	540.883
														15.0975	16.0059													198.753	19996	0.9998										15.0545	14.5435						114.922	171.801
														24.7543	16.5777													198.853	19996	0.9998										15.055	14.5438						253.441	338.316
														14.2611	16.4358													198.953	19996	0.9998										15.0554	14.5444						465.797	482.043
														19.7176	13.5149													199.053	19996	0.9998										15.0561	14.5446						593.761	419.84
														15.8771	23.1737													199.153	19996	0.9998										15.0563	14.5447						198.879	27.5975
														18.1774	18.0239													199.253	19996	0.9998										15.0566	14.5484						44.0819	141.32
														14.6854	14.3526													199.353	19996	0.9998										15.0567	14.5495						1082.96	14.16
														21.3581	19.3692													199.453	19996	0.9998										15.0589	14.5495						855.524	1300.96
														17.0452	39.2058													199.553	19996	0.9998										15.0615	14.5498						850.398	526.641
														13.6198	17.6225													199.653	19996	0.9998										15.0626	14.5516						153.801	833.039
														16.5839	15.5563													199.753	19996	0.9998										15.0629	14.5529						321.52	1222.4
														17.375	15.6111													199.853	19996	0.9998										15.0631	14.554						13.9178	1534.2
														26.5156	33.2721													199.953	19996	0.9998										15.0649	14.5547						754.481	210.88
														12.7046	16.9477													200.053	19997	0.99985										15.0677	14.5556						118.48	820.44
														14.5499	14.1165													200.153	19997	0.99985										15.0677	14.5559						177.52	377.96
														20.5165	21.5101													200.253	19997	0.99985										15.0679	14.5561						5.64062	142.64
														20.2927	15.592													200.353	19997	0.99985										15.068	14.5579						445.68	987.64
														16.3216	17.392													200.453	19997	0.99985										15.0681	14.5581						1652.52	462.84
														14.529	18.7615													200.553	19997	0.99985										15.0682	14.5601						773	262.52
														16.9031	14.7461													200.653	19997	0.99985										15.0685	14.5608						1149.28	826.68
														25.0699	16.0543													200.753	19997	0.99985										15.0706	14.5612						1003.96	44.6001
														23.7097	17.1865													200.853	19997	0.99985										15.0708	14.5682						255.641	222.8
														18.4205	19.3095													200.953	19997	0.99985										15.0726	14.5693						1999.08	41.7602
														25.7617	14.7984													201.053	19997	0.99985										15.0762	14.5694						75.6796	1157.72
														16.2655	17.0393													201.153	19997	0.99985										15.0768	14.5694						75.2424	91.48
														21.4298	19.0604													201.253	19997	0.99985										15.0779	14.5717						56.1602	319.28
														14.4482	16.8378													201.353	19997	0.99985										15.0781	14.5723						309.797	761.28
														22.1546	18.2668													201.453	19997	0.99985										15.0801	14.5728						227.043	431.72
														16.7978	23.8163													201.553	19997	0.99985										15.0805	14.5732						89.7575	653.6
														15.8618	20.4353													201.653	19997	0.99985										15.0817	14.5733						160	43.7207
														13.809	22.6257													201.753	19997	0.99985										15.0827	14.5734						296.719	154.159
														13.7253	17.8263													201.853	19997	0.99985										15.083	14.5756						239.363	502.641
														16.565	17.0611													201.953	19997	0.99985										15.0844	14.5772						337.437	186
														15.6019	16.4177													202.053	19997	0.99985										15.0847	14.5778						50.9218	451.8
														14.4332	19.8611													202.153	19997	0.99985										15.0868	14.5796						1101.36	52.6796
														21.7765	20.1939													202.253	19997	0.99985										15.0876	14.5811						101.52	760.04
														22.7394	19.2158													202.353	19997	0.99985										15.0886	14.5872						574.441	252.52
														15	18.4521													202.453	19997	0.99985										15.0889	14.588						342.438	377.4
														14.1843	24.6596													202.553	19997	0.99985										15.092	14.5885						77.922	500.92
														18.5416	28.9417													202.653	19997	0.99985										15.0924	14.5889						2.67959	437.519
														24.2179	12.3148													202.753	19997	0.99985										15.094	14.59						1110.68	182.521
														13.7269	13.1064													202.853	19997	0.99985										15.094	14.5904						57	91.5596
														16.2567	13.9819													202.953	19997	0.99985										15.0944	14.5944						140.399	121.441
														16.491	18.1882													203.053	19997	0.99985										15.0948	14.5967						76.0821	1497.84
														16.9226	15.656													203.153	19997	0.99985										15.095	14.597						780.879	330.24
														12.6403	19.6905													203.253	19997	0.99985										15.0965	14.5982						6.48061	176.88
														21.6532	23.7623													203.353	19997	0.99985										15.0975	14.5983						621.039	120.16
														14.6361	25.8843													203.453	19997	0.99985										15.0975	14.5986						233.519	321.16
														17.0215	15.8791													203.553	19997	0.99985										15.0978	14.5991						454.723	868.279
														13.131	19.2592													203.653	19997	0.99985										15.0982	14.6008						1021.16	628.68
														16.2454	18.5148													203.753	19997	0.99985										15.0982	14.6026						525.52	238.442
														28.7317	17.9342													203.853	19997	0.99985										15.0998	14.6026						51.4	163.879
														18.3136	27.5837													203.953	19997	0.99985										15.0999	14.6048						29.28	159.721
														18.6345	18.3836													204.053	19997	0.99985										15.1016	14.6063						66.4	53.8397
														14.8732	19.3132													204.153	19997	0.99985										15.1036	14.6075						83.08	22.2793
														16.5139	21.9966													204.253	19997	0.99985										15.1036	14.6089						21.68	25.4005
														13.2277	21.2887													204.353	19997	0.99985										15.1056	14.6116						11.96	324.121
														16.1957	19.5513													204.453	19997	0.99985										15.1058	14.6125						43.64	308.039
														25.8667	15.123													204.553	19998	0.9999										15.1066	14.6137						102.6	118.16
														14.8623	26.6763													204.653	19998	0.9999										15.107	14.6164						246.36	900.119
														16.1428	27.8065													204.753	19998	0.9999										15.1073	14.6181						137.32	244.721
														20.6637	19.3454													204.853	19998	0.9999										15.1081	14.6182						47.6	554.641
														26.9382	20.1467													204.953	19998	0.9999										15.109	14.6184						284.68	36.8792
														13.6094	18.2455													205.053	19998	0.9999										15.1118	14.6187						88.0401	45.6407
														18.953	17.9594													205.153	19998	0.9999										15.1135	14.6194						80.36	146.039
														12.7496	19.1596													205.253	19998	0.9999										15.1135	14.6207						72.24	838.24
														17.9057	18.1424													205.353	19998	0.9999										15.1141	14.6225						111.88	755.321
														24.3986	15.7944													205.453	19998	0.9999										15.1164	14.6238						16.64	637.279
														28.5702	19.7459													205.553	19998	0.9999										15.1167	14.6241						27.6399	829.922
														13.9448	16.822													205.653	19998	0.9999										15.1177	14.6257						62.3602	192.439
														11.1947	16.5795													205.753	19998	0.9999										15.1177	14.6257						43.6399	979.639
														23.4601	13.9521													205.853	19998	0.9999										15.1179	14.6265						48.3601	81.0799
														11.647	21.1634													205.953	19998	0.9999										15.1187	14.6269						95.12	293.08
														13.7718	17.8871													206.053	19998	0.9999										15.1193	14.6281						67.9199	401.441
														25.5673	40.0399													206.153	19998	0.9999										15.1196	14.6304						31.4	470.16
														13.5509	20.497													206.253	19998	0.9999										15.12	14.6308						22.8	141.719
														14.3933	15.4282													206.353	19998	0.9999										15.1204	14.631						228.32	597.721
														17.4702	31.1276													206.453	19998	0.9999										15.1204	14.6318						45.2797	246.84
														18.2925	24.6884													206.553	19998	0.9999										15.123	14.6319						248.96	316.881
														14.8001	32.9265													206.653	19998	0.9999										15.1231	14.6337						12.2799	830.639
														24.8836	16.2513													206.753	19998	0.9999										15.1239	14.6343						17.2401	121.721
														28.773	13.5911													206.853	19998	0.9999										15.124	14.6346						3.03979	400.879
														16.7534	16.1669													206.953	19998	0.9999										15.1256	14.6348						92.9202	3134.72
														17.3242	19.8042													207.053	19998	0.9999										15.1256	14.6351						52.6398	372.68
														16.0108	13.5368													207.153	19998	0.9999										15.1259	14.6376						15.8803	893.039
														16.3959	19.2553													207.253	19998	0.9999										15.13	14.6381						38.0797	405.961
														35.7236	16.0669													207.353	19998	0.9999										15.1308	14.6387						53.48	1345.8
														15.457	18.7945													207.453	19998	0.9999										15.1314	14.6405						100.6	351
														13.9058	16.95													207.553	19998	0.9999										15.1315	14.6418						12.3201	282.723
														19.8271	26.1512													207.653	19998	0.9999										15.1319	14.6439						12.6798	161.758
														19.5717	20.6034													207.753	19998	0.9999										15.1322	14.6441						11.1603	145.723
														14.8038	20.3172													207.853	19998	0.9999										15.1352	14.6443						31.8	1546.32
														12.8326	19.2088													207.953	19998	0.9999										15.1358	14.6454						19.6399	151.84
														17.5508	18.7335													208.053	19998	0.9999										15.1379	14.6454						95.0802	749.558
														14.5659	20.3903													208.154	19998	0.9999										15.14	14.6457						194.96	170.399
														16.9252	27.2283													208.254	19998	0.9999										15.1401	14.6472						42.0799	544
														27.003	16.3748													208.354	19998	0.9999										15.141	14.6473						99.2402	259.242
														13.8921	15.3875													208.454	19998	0.9999										15.1412	14.6473						74.68	653.437
														16.8059	17.414													208.554	19998	0.9999										15.1412	14.6475						220.8	1634.04
														45.271	15.9379													208.654	19998	0.9999										15.1418	14.6505						249.44	99.9568
														21.6399	23.2789													208.754	19998	0.9999										15.1423	14.6506						14.32	19.7227
														15.0445	22.0121													208.854	19998	0.9999										15.1438	14.6508						8.43995	55.0781
														16.3788	18.8307													208.954	19998	0.9999										15.1441	14.6528						78.6399	700.52
														23.5504	18.375													209.054	19998	0.9999										15.1454	14.656						45.4001	348.519
														21.5649	20.8653													209.154	19998	0.9999										15.1455	14.6617						18.1601	277.281
														23.3261	10.9636													209.254	19998	0.9999										15.1466	14.6628						33.0398	1545.32
														18.4438	16.2761													209.354	19998	0.9999										15.1473	14.6632						43.1602	126.762
														17.7519	17.708													209.454	19998	0.9999										15.1496	14.664						104.76	511.16
														14.735	14.7139													209.554	19998	0.9999										15.1509	14.6644						7.44004	33.4767
[truncated: 18,002 more rows]
[truncated: 7 more columns]

## Sheet: Supplementary Fig.4d
	Supplemmentary Fig. 4d, Body weight at E18.5, P1 and P10 (Prism7 software)
	E18.5 body weight				P1 body weight										P10 body weight
	WT	Hetero	Homo		WT	Hetero	Homo								WT	Hetero	Homo
	1.3	1.6	1.5		2.2	2.2	1.5								7.9	7.6	3.6
	1.3	1.5	1.6		2.4	2	1.6								7.9	7.5	3
	1.4	1.5	1.6		2.2	2.2	1.5								7.5	6.1	4
	1.5	1.4	1.8		2.2	2.2	1.6								5.6	6.2	3.8
	1.7	1.6	1.7		1.9	2.1	2								5.7	6.2	2.9
	1.8	1.8	1.4		2.1	2.3	1.9								6	6.2	3
	1.7	1.7	1.7		2	2	2								6.4	6.3	3.7
		1.7	1.7		2.1	2.2	1.9								5.3	5.8	4.4
		1.7	1.3		2	2.2	1.9								6	6.2	3.5
		1.6	1.7		2	2.2	1.9								6.1	6.5	3.6
		1.6	1.5		2.2	2.1	1.7								5.6	5.3	3.8
		1.6	1.9		2	2.2	1.8								6.2	6.5	2.9
		1.3	1.8		2.5	2	1.6								5.4	6	4.2
		1.6	1.5		2.2	2	1.8								7	6.5	3.5
		1.6	1.4		2	2.1	1.7								6.8	6.1	3.4
		1.6			2.1	2.1	2								5.2	5.6	3
					1.9	2.1	2.1								6.7	6.3	3.3
					1.9	2	1.5								6.9	5.1	3.7
					2.2	2.1	1.4								6	5	3.7
					2.3	1.9	1.4								6.3	5.7	4.3
					2.3	1.9	1.9								6.7	6.9	2.9
					2.3	2	1.7								7.2	7.2	3.6
					2.4	2	1.3								6.8	6.6	3.9
					2.3	1.9	1.5								6.4	7.1	2.8
					2	1.8	1.5								6.7	6.5	4.2
					1.8	1.9	1.7								7	6.7
					2.1	2.4	1.7								6.7	6.5
					1.8	2.4	1.6								6.8	6.5
					1.9	2	1.8								6.6	6.8
					2	1.6	1.6								6.6	7.2
					1.8	1.4	1.8								6.9	6.8
					2.3	1.8	1.6								6.7	7.5
					1.8	1.7	1.8								6.9	6.7
					2.2	1.7	1.8								6.7	7.4
					2.4	1.9	1.6								7.4	6.7
					1.9	2.2	1.6								5.8	3.4
					2	2.1	1.9								6	6.6
					2	1.8	1.8								6.9	6.4
					2.2	1.7	1.2								5.1	6.6
					2.2	2	1.8								5.4	6.2
					1.9	2	1.6								5.3	6.7
					1.8	1.9	1.5								5.9	6.6
					1.8	2	1.7								4.4	7.2
					2.2	1.7	1.6								7.1	7.1
					2	1.7	1.5								7	6.9
					2.2	2	1.7								7	6.6
					1.8	2.1	1.6								7.3	5.6
					2.1	1.9	1.4								3.6	6.1
					1.9	2	1.5								4	6.3
					2.1	2	1.7								4.3	6.2
					1.9	2									6.3	5.9
					2.2	2									6.9	6.7
					2.3	2.1									5.6	6.6
					2.2	2.2									5.3	3.1
					2.1	2.3									5.5	5.5
					2.1	2									7.4	5.5
					2.2	1.7									7.7	6
					2	1.8									6.1	5.2
					2.2	2.2									5.9	5.9
					2.5	2.1									6.3	5.6
					2.4	2.1									10.5	5.3
					2.4	2									7	5.9
					2.3	2									6.4	4.7
					2	2									4.2	4.9
					2	2.5									5.3	7.1
					2.2	3.3									5.5	6.8
					2.2	2									5.6	7.1
					2.1	2.3									5.5	6.8
					1.7	2.4									8.9	6.6
					2.1	2.4									8.9	6.9
					2.2	2.2										6.4
					2.2	2.3										6.8
					2.3	2.2										6.6
					2	2.2										5.2
					2.1	2.2										5.4
					2.1	2.2										5.1
					2.2	2.2										5.2
					2	2.5										5.3
					2	2.5										5
					2.6	2.2										7.8
					2.6	2.2										7.5
					2.6	2.3										7.7
					2.6	1.9										7.7
					2.6	2.2										7.6
					2.6	1.9										6.5
					1.7	2.3										5.8
					1.8	2										6.2
					2	2.3										6.5
					2.1	2.2										6.2
					1.6	2.2										7
					1.9	2										10.8
						2.2										10.2
						2.2										10
						1.9										7.3
						2.1										6.8
						2.1										7.3
						2.3										7
						2.3										7
						2.2										6.7
						2										6.7
						2.3										5.1
						2.1										5.2
						2										5.2
						1.9										5.6
						2.2										5.5
						2										9
						2.5										8.9
						2.4										8.9
						2.3
						2.2
						2.1
						2.1
						2.1
						2.2
						2.4
						2
						2.7
						2.4
						2.6
						2.5
						2
						2.3
						1.9
						1.9
						1.9

## Sheet: Supplementary Fig.4f
	Supplemmentary Fig. 4f
				Righting Reflex Time (sec)
	DOB			WT	HT	Homo
	20180602	HT	1		17.08
		HT	2		12.25
		WT	3	10.3
		WT	4	33.56
		WT	5	25.64
		HT	6		32.79
		HT	7		3.35
		HT	8		5.05
		Homo	9			89.21
		Homo	10			81.29
	20180606	HT	1		2.84
		WT	2	3.56
		WT	3	2.14
		HT	4		2.3
		Homo	5			33.42
		HT	6		1.41
		WT	7	1.91
		WT	8	2.39
		HT	9		7.82
		HT	10		4.76
		WT	11	3.31
	20180606	HT	1		11205
		HT	2		3.05
		HT	3		7.82
		HT	4		23.42
		HT	5		4.87
		WT	6	2.59
	20190323	HT	1		6.09
		HT	2		2.53
		WT	3	2.5
		WT	4	3.89
		HT	5		2.04
		HT	6		2.5
		HT	7		4.5
		HT	8		2.26
		HT	9		3.25
		HT	10		3.87
		WT	11	1.96

## Sheet: Supplementary Fig.6
	Supplemmentary Fig. 6d, Atp6v0a1&GAPDH expression at P1 (Prism7 software)
	CTX	1.209	0.796	0.995	0.78	0.59	0.79
	Hip	0.988	1.251	0.761	0.79	0.58	0.52
	CB	1.192	0.56	1.248	0.47	0.6	0.63

[truncated: 5 more sheets: Supplementary Fig.7, Supplementary Fig.9, Supplementary Fig.10, Supplementary Fig. 11, Supplementary Fig. 12]
